# Supplementary material for: A good-practice guide to solving and refining mol­ecular organic crystal structures from laboratory powder X-ray diffraction data
Source: Acta Crystallogr C Struct Chem. 2025 Sep 17;81(Pt 10):559–69. doi: 10.1107/S2053229625008046 (PMC12497095; doi:10.1107/S2053229625008046)
Supplement: Supplementary file 1 [file c-81-00559-sup1.zip]

Archive with 6 entries (5 files):
- SampleE_VCT.xye
- Output data for reference purposes/
- Output data for reference purposes/CocrystalPhase.xy
- ExtractSingleCoXtalPhase.inp
- PawleyPlusTwoRiet.inp
- Readme.docx
