# Supplementary material for: A good-practice guide to solving and refining mol­ecular organic crystal structures from laboratory powder X-ray diffraction data
Source: Acta Crystallogr C Struct Chem. 2025 Sep 17;81(Pt 10):559–69. doi: 10.1107/S2053229625008046 (PMC12497095; doi:10.1107/S2053229625008046)
Supplement: Supplementary file 1 [file c-81-00559-sup1.zip › SampleE_VCT.xye]

   4.01154    7139.000     84.49260
   4.02868    7186.000     84.77028
   4.04583    7021.000     83.79140
   4.06297    7037.000     83.88683
   4.08012    6855.000     82.79492
   4.09726    6922.000     83.19855
   4.11441    7054.000     83.98809
   4.13155    6935.000     83.27664
   4.14869    6888.000     82.99398
   4.16584    6892.000     83.01807
   4.18298    6789.000     82.39539
   4.20013    6839.000     82.69825
   4.21727    6646.000     81.52300
   4.23442    6641.000     81.49233
   4.25156    6806.000     82.49849
   4.26871    6638.000     81.47392
   4.28585    6626.000     81.40025
   4.30300    6538.000     80.85789
   4.32014    6681.000     81.73739
   4.33729    6699.000     81.84742
   4.35443    6510.000     80.68457
   4.37158    6605.000     81.27116
   4.38872    6442.000     80.26207
   4.40587    6372.000     79.82481
   4.42301    6508.000     80.67217
   4.44016    6362.000     79.76215
   4.45730    6259.000     79.11384
   4.47444    6415.000     80.09370
   4.49159    6511.000     80.69077
   4.50873    6402.000     80.01250
   4.52588    6388.000     79.92496
   4.54302    6354.000     79.71198
   4.56017    6232.000     78.94302
   4.57731    6258.000     79.10752
   4.59446    6373.000     79.83107
   4.61160    6179.000     78.60661
   4.62875    6239.000     78.98734
   4.64589    6290.000     79.30952
   4.66304    6200.000     78.74007
   4.68018    6191.000     78.68291
   4.69733    6254.000     79.08224
   4.71447    6154.000     78.44743
   4.73161    6219.000     78.86063
   4.74876    6081.000     77.98077
   4.76590    5915.000     76.90903
   4.78305    6117.000     78.21125
   4.80019    5997.000     77.44030
   4.81734    5900.000     76.81145
   4.83448    6179.000     78.60661
   4.85163    5964.000     77.22694
   4.86877    6057.000     77.82673
   4.88592    5943.000     77.09086
   4.90306    5774.000     75.98684
   4.92021    5899.000     76.80495
   4.93735    5902.000     76.82447
   4.95450    5831.000     76.36098
   4.97164    5793.000     76.11176
   4.98879    5934.000     77.03246
   5.00593    5823.000     76.30859
   5.02307    5848.000     76.47222
   5.04022    5865.000     76.58328
   5.05736    5805.000     76.19055
   5.07451    5694.000     75.45860
   5.09165    5732.000     75.70998
   5.10880    5719.000     75.62407
   5.12594    5583.000     74.71947
   5.14309    5621.000     74.97333
   5.16023    5542.000     74.44461
   5.17738    5595.000     74.79973
   5.19452    5675.000     75.33260
   5.21167    5649.000     75.15984
   5.22881    5355.000     73.17786
   5.24596    5651.000     75.17313
   5.26310    5644.000     75.12656
   5.28025    5659.000     75.22633
   5.29739    5611.000     74.90661
   5.31453    5725.000     75.66373
   5.33168    5649.000     75.15984
   5.34882    5531.000     74.37070
   5.36597    5415.000     73.58668
   5.38311    5592.000     74.77968
   5.40026    5509.000     74.22264
   5.41740    5629.000     75.02666
   5.43455    5501.000     74.16873
   5.45169    5568.000     74.61903
   5.46884    5678.000     75.35250
   5.48598    5586.000     74.73955
   5.50313    5646.000     75.13987
   5.52027    5613.000     74.91996
   5.53742    5492.000     74.10802
   5.55456    5528.000     74.35052
   5.57170    5661.000     75.23962
   5.58885    5691.000     75.43871
   5.60599    5763.000     75.91443
   5.62314    5642.000     75.11324
   5.64028    5905.000     76.84400
   5.65743    5966.000     77.23988
   5.67457    6045.000     77.74960
   5.69172    6015.000     77.55643
   5.70886    5945.000     77.10383
   5.72601    5995.000     77.42738
   5.74315    6105.000     78.13450
   5.76030    6246.000     79.03164
   5.77744    6362.000     79.76215
   5.79459    6361.000     79.75587
   5.81173    6762.000     82.23138
   5.82888    6874.000     82.90958
   5.84602    6996.000     83.64210
   5.86316    7227.000     85.01176
   5.88031    7557.000     86.93101
   5.89745    7731.000     87.92610
   5.91460    8178.000     90.43230
   5.93174    8383.000     91.55873
   5.94889    8988.000     94.80506
   5.96603    9734.000     98.66103
   5.98318   10276.000    102.75999
   6.00032   11296.000    112.96000
   6.01747   12792.000    127.92000
   6.03461   15019.000    150.19000
   6.05176   16129.000    161.28999
   6.06890   12686.000    126.86000
   6.08605    8625.000     92.87088
   6.10319    6403.000     80.01875
   6.12034    5703.000     75.51821
   6.13748    5225.000     72.28416
   6.15462    5227.000     72.29799
   6.17177    5110.000     71.48426
   6.18891    5047.000     71.04224
   6.20606    4962.000     70.44147
   6.22320    4780.000     69.13754
   6.24035    4782.000     69.15201
   6.25749    4900.000     70.00000
   6.27464    4712.000     68.64400
   6.29178    4896.000     69.97142
   6.30893    4929.000     70.20684
   6.32607    4860.000     69.71370
   6.34322    4738.000     68.83313
   6.36036    4785.000     69.17369
   6.37751    4734.000     68.80407
   6.39465    4773.000     69.08690
   6.41180    4701.000     68.56384
   6.42894    4694.000     68.51277
   6.44608    4777.000     69.11584
   6.46323    4543.000     67.40178
   6.48037    4683.000     68.43245
   6.49752    4623.000     67.99265
   6.51466    4703.000     68.57842
   6.53181    4541.000     67.38695
   6.54895    4574.000     67.63136
   6.56610    4546.000     67.42403
   6.58324    4506.000     67.12675
   6.60039    4589.000     67.74216
   6.61753    4490.000     67.00747
   6.63468    4600.000     67.82330
   6.65182    4387.000     66.23443
   6.66897    4467.000     66.83562
   6.68611    4549.000     67.44627
   6.70326    4521.000     67.23838
   6.72040    4518.000     67.21607
   6.73754    4697.000     68.53466
   6.75469    4415.000     66.44547
   6.77183    4569.000     67.59438
   6.78898    4429.000     66.55074
   6.80612    4401.000     66.34003
   6.82327    4425.000     66.52068
   6.84041    4512.000     67.17142
   6.85756    4420.000     66.48309
   6.87470    4497.000     67.05967
   6.89185    4399.000     66.32496
   6.90899    4440.000     66.63332
   6.92614    4416.000     66.45299
   6.94328    4399.000     66.32496
   6.96043    4329.000     65.79514
   6.97757    4326.000     65.77233
   6.99472    4312.000     65.66582
   7.01186    4343.000     65.90144
   7.02900    4318.000     65.71149
   7.04615    4387.000     66.23443
   7.06329    4361.000     66.03787
   7.08044    4383.000     66.20423
   7.09758    4336.000     65.84831
   7.11473    4317.000     65.70388
   7.13187    4273.000     65.36819
   7.14902    4414.000     66.43793
   7.16616    4238.000     65.09993
   7.18331    4240.000     65.11529
   7.20045    4389.000     66.24953
   7.21760    4204.000     64.83826
   7.23474    4278.000     65.40642
   7.25189    4295.000     65.53625
   7.26903    4249.000     65.18436
   7.28617    4282.000     65.43700
   7.30332    4272.000     65.36053
   7.32046    4259.000     65.26102
   7.33761    4265.000     65.30697
   7.35475    4253.000     65.21503
   7.37190    4270.000     65.34524
   7.38904    4162.000     64.51357
   7.40619    4037.000     63.53740
   7.42333    4157.000     64.47480
   7.44048    4134.000     64.29619
   7.45762    4134.000     64.29619
   7.47477    4396.000     66.30235
   7.49191    4117.000     64.16385
   7.50906    4272.000     65.36053
   7.52620    4199.000     64.79969
   7.54335    4228.000     65.02307
   7.56049    4252.000     65.20736
   7.57763    4042.000     63.57673
   7.59478    4049.000     63.63175
   7.61192    4196.000     64.77654
   7.62907    4094.000     63.98437
   7.64621    4080.000     63.87487
   7.66336    4011.000     63.33245
   7.68050    4048.000     63.62389
   7.69765    4131.000     64.27285
   7.71479    4092.000     63.96874
   7.73194    4093.000     63.97656
   7.74908    4051.000     63.64747
   7.76623    3987.000     63.14270
   7.78337    3955.000     62.88879
   7.80052    4020.000     63.40347
   7.81766    4093.000     63.97656
   7.83481    4043.000     63.58459
   7.85195    3926.000     62.65780
   7.86909    3988.000     63.15061
   7.88624    3991.000     63.17436
   7.90338    3950.000     62.84903
   7.92053    3912.000     62.54598
   7.93767    3892.000     62.38590
   7.95482    4009.000     63.31667
   7.97196    4031.000     63.49016
   7.98911    4010.000     63.32456
   8.00625    3971.000     63.01587
   8.02340    4063.000     63.74166
   8.04054    3907.000     62.50600
   8.05769    4012.000     63.34035
   8.07483    3993.000     63.19019
   8.09198    3940.000     62.76942
   8.10912    3929.000     62.68174
   8.12627    3854.000     62.08059
   8.14341    3902.000     62.46599
   8.16055    3959.000     62.92058
   8.17770    3840.000     61.96774
   8.19484    3890.000     62.36987
   8.21199    3904.000     62.48200
   8.22913    3977.000     63.06346
   8.24628    3883.000     62.31372
   8.26342    3853.000     62.07254
   8.28057    4002.000     63.26136
   8.29771    3901.000     62.45799
   8.31486    3915.000     62.56996
   8.33200    3843.000     61.99194
   8.34915    3906.000     62.49800
   8.36629    3862.000     62.14499
   8.38344    3792.000     61.57922
   8.40058    3855.000     62.08865
   8.41773    3777.000     61.45730
   8.43487    3752.000     61.25357
   8.45201    3834.000     61.91930
   8.46916    3767.000     61.37589
   8.48630    3762.000     61.33514
   8.50345    3825.000     61.84658
   8.52059    3866.000     62.17717
   8.53774    3836.000     61.93545
   8.55488    3856.000     62.09670
   8.57203    3835.000     61.92738
   8.58917    3865.000     62.16912
   8.60632    3827.000     61.86275
   8.62346    3862.000     62.14499
   8.64061    3957.000     62.90469
   8.65775    3891.000     62.37788
   8.67490    3842.000     61.98387
   8.69204    3978.000     63.07138
   8.70918    3974.000     63.03967
   8.72633    3954.000     62.88084
   8.74347    3884.000     62.32175
   8.76062    3947.000     62.82515
   8.77776    4028.000     63.46652
   8.79491    4073.000     63.82006
   8.81205    4034.000     63.51378
   8.82920    4267.000     65.32228
   8.84634    4337.000     65.85590
   8.86349    4385.000     66.21934
   8.88063    4634.000     68.07349
   8.89778    4670.000     68.33739
   8.91492    4901.000     70.00714
   8.93207    5126.000     71.59609
   8.94921    5655.000     75.19974
   8.96636    6196.000     78.71468
   8.98350    6874.000     82.90958
   9.00064    6640.000     81.48620
   9.01779    5412.000     73.56630
   9.03493    4498.000     67.06713
   9.05208    4096.000     64.00000
   9.06922    3969.000     63.00000
   9.08637    3769.000     61.39218
   9.10351    3710.000     60.90977
   9.12066    3670.000     60.58052
   9.13780    3756.000     61.28622
   9.15495    3719.000     60.98360
   9.17209    3756.000     61.28622
   9.18924    3829.000     61.87891
   9.20638    3808.000     61.70899
   9.22353    3669.000     60.57227
   9.24067    3821.000     61.81424
   9.25782    3894.000     62.40192
   9.27496    3958.000     62.91264
   9.29210    3949.000     62.84107
   9.30925    4073.000     63.82006
   9.32639    4185.000     64.69157
   9.34354    4321.000     65.73431
   9.36068    4373.000     66.12866
   9.37783    4455.000     66.74579
   9.39497    4645.000     68.15424
   9.41212    4939.000     70.27802
   9.42926    5162.000     71.84706
   9.44641    5718.000     75.61746
   9.46355    6173.000     78.56844
   9.48070    7019.000     83.77947
   9.49784    7107.000     84.30302
   9.51499    5994.000     77.42093
   9.53213    4908.000     70.05711
   9.54928    4211.000     64.89222
   9.56642    3860.000     62.12890
   9.58356    3750.000     61.23724
   9.60071    3677.000     60.63827
   9.61785    3714.000     60.94260
   9.63500    3653.000     60.44005
   9.65214    3541.000     59.50630
   9.66929    3502.000     59.17770
   9.68643    3600.000     60.00000
   9.70358    3619.000     60.15813
   9.72072    3536.000     59.46428
   9.73787    3499.000     59.15234
   9.75501    3546.000     59.54830
   9.77216    3429.000     58.55766
   9.78930    3581.000     59.84146
   9.80645    3500.000     59.16080
   9.82359    3575.000     59.79131
   9.84074    3514.000     59.27900
   9.85788    3654.000     60.44833
   9.87502    3527.000     59.38855
   9.89217    3516.000     59.29587
   9.90931    3587.000     59.89157
   9.92646    3395.000     58.26663
   9.94360    3511.000     59.25369
   9.96075    3433.000     58.59181
   9.97789    3606.000     60.04998
   9.99504    3611.000     60.09159
  10.01218    3530.000     59.41380
  10.02933    3555.000     59.62382
  10.04647    3661.000     60.50620
  10.06362    3596.000     59.96666
  10.08076    3600.000     60.00000
  10.09791    3603.000     60.02500
  10.11505    3571.000     59.75784
  10.13220    3616.000     60.13319
  10.14934    3751.000     61.24541
  10.16648    3872.000     62.22540
  10.18363    3724.000     61.02459
  10.20077    3960.000     62.92853
  10.21792    3851.000     62.05643
  10.23506    3563.000     59.69087
  10.25221    3594.000     59.94998
  10.26935    3603.000     60.02500
  10.28650    3513.000     59.27057
  10.30364    3623.000     60.19136
  10.32079    3513.000     59.27057
  10.33793    3634.000     60.28267
  10.35508    3619.000     60.15813
  10.37222    3390.000     58.22371
  10.38937    3453.000     58.76223
  10.40651    3450.000     58.73670
  10.42366    3613.000     60.10823
  10.44080    3560.000     59.66573
  10.45794    3570.000     59.74948
  10.47509    3634.000     60.28267
  10.49223    3912.000     62.54598
  10.50938    3796.000     61.61169
  10.52652    3837.000     61.94352
  10.54367    3962.000     62.94442
  10.56081    4109.000     64.10149
  10.57796    4305.000     65.61250
  10.59510    4445.000     66.67083
  10.61225    4606.000     67.86752
  10.62939    4860.000     69.71370
  10.64654    5228.000     72.30491
  10.66368    5592.000     74.77968
  10.68083    5992.000     77.40800
  10.69797    6571.000     81.06171
  10.71511    7140.000     84.49852
  10.73226    7749.000     88.02840
  10.74940    8861.000     94.13288
  10.76655   10233.000    102.33000
  10.78369   11679.000    116.79000
  10.80084   13905.000    139.05000
  10.81798   16723.000    167.23000
  10.83513   20329.000    203.28999
  10.85227   23220.000    232.19998
  10.86942   22498.000    224.98000
  10.88656   17324.000    173.23999
  10.90371   11226.000    112.25999
  10.92085    7736.000     87.95453
  10.93800    6268.000     79.17071
  10.95514    5716.000     75.60423
  10.97229    5478.000     74.01351
  10.98943    5745.000     75.79578
  11.00657    6096.000     78.07688
  11.02372    6418.000     80.11242
  11.04086    6936.000     83.28265
  11.05801    7493.000     86.56211
  11.07515    8614.000     92.81164
  11.09230    9715.000     98.56470
  11.10944   11073.000    110.73000
  11.12659   13018.000    130.17999
  11.14373   16171.000    161.70999
  11.16088   20159.000    201.59000
  11.17802   24093.000    240.92999
  11.19517   23195.000    231.95000
  11.21231   15891.000    158.90999
  11.22946    9784.000     98.91410
  11.24660    6618.000     81.35109
  11.26375    5132.000     71.63798
  11.28089    4320.000     65.72671
  11.29803    3909.000     62.52200
  11.31518    3766.000     61.36774
  11.33232    3761.000     61.32700
  11.34947    3602.000     60.01666
  11.36661    3543.000     59.52311
  11.38376    3477.000     58.96609
  11.40090    3435.000     58.60888
  11.41805    3483.000     59.01695
  11.43519    3471.000     58.91520
  11.45234    3573.000     59.77458
  11.46948    3581.000     59.84146
  11.48663    3535.000     59.45587
  11.50377    3641.000     60.34070
  11.52092    3647.000     60.39040
  11.53806    3730.000     61.07373
  11.55521    3792.000     61.57922
  11.57235    3841.000     61.97580
  11.58949    3916.000     62.57795
  11.60664    4172.000     64.59103
  11.62378    4274.000     65.37584
  11.64093    4448.000     66.69333
  11.65807    4308.000     65.63535
  11.67522    3840.000     61.96774
  11.69236    3624.000     60.19967
  11.70951    3494.000     59.11007
  11.72665    3383.000     58.16356
  11.74380    3325.000     57.66281
  11.76094    3496.000     59.12698
  11.77809    3233.000     56.85947
  11.79523    3293.000     57.38467
  11.81238    3379.000     58.12917
  11.82952    3287.000     57.33236
  11.84667    3207.000     56.63038
  11.86381    3448.000     58.71967
  11.88095    3337.000     57.76677
  11.89810    3368.000     58.03447
  11.91524    3313.000     57.55867
  11.93239    3421.000     58.48932
  11.94953    3399.000     58.30095
  11.96668    3411.000     58.40377
  11.98382    3452.000     58.75372
  12.00097    3431.000     58.57474
  12.01811    3459.000     58.81326
  12.03526    3511.000     59.25369
  12.05240    3493.000     59.10161
  12.06955    3644.000     60.36555
  12.08669    3658.000     60.48140
  12.10384    3769.000     61.39218
  12.12098    3953.000     62.87289
  12.13813    3823.000     61.83041
  12.15527    3686.000     60.71244
  12.17241    3379.000     58.12917
  12.18956    3303.000     57.47173
  12.20670    3355.000     57.92236
  12.22385    3233.000     56.85947
  12.24099    3252.000     57.02631
  12.25814    3141.000     56.04462
  12.27528    3183.000     56.41808
  12.29243    3216.000     56.70979
  12.30957    3276.000     57.23635
  12.32672    3171.000     56.31163
  12.34386    3264.000     57.13142
  12.36101    3347.000     57.85326
  12.37815    3279.000     57.26255
  12.39530    3320.000     57.61944
  12.41244    3162.000     56.23167
  12.42959    3191.000     56.48894
  12.44673    3261.000     57.10516
  12.46387    3199.000     56.55970
  12.48102    3378.000     58.12056
  12.49816    3345.000     57.83598
  12.51531    3301.000     57.45433
  12.53245    3437.000     58.62593
  12.54960    3515.000     59.28743
  12.56674    3627.000     60.22458
  12.58389    3728.000     61.05735
  12.60103    3807.000     61.70089
  12.61818    4014.000     63.35613
  12.63532    4138.000     64.32729
  12.65247    4531.000     67.31271
  12.66961    4758.000     68.97826
  12.68676    5054.000     71.09149
  12.70390    5639.000     75.09328
  12.72104    6276.000     79.22121
  12.73819    7076.000     84.11897
  12.75533    8081.000     89.89438
  12.77248    9381.000     96.85556
  12.78962   10950.000    109.50000
  12.80677   10997.000    109.96999
  12.82391    8788.000     93.74433
  12.84106    5961.000     77.20751
  12.85820    4488.000     66.99253
  12.87535    3864.000     62.16108
  12.89249    3744.000     61.18824
  12.90964    3574.000     59.78294
  12.92678    3493.000     59.10161
  12.94393    3421.000     58.48932
  12.96107    3409.000     58.38664
  12.97822    3398.000     58.29237
  12.99536    3435.000     58.60888
  13.01250    3468.000     58.88972
  13.02965    3568.000     59.73274
  13.04679    3666.000     60.54750
  13.06394    3781.000     61.48983
  13.08108    3687.000     60.72067
  13.09823    3582.000     59.84981
  13.11537    3399.000     58.30095
  13.13252    3313.000     57.55867
  13.14966    3327.000     57.68015
  13.16681    3205.000     56.61272
  13.18395    3233.000     56.85947
  13.20110    3156.000     56.17829
  13.21824    3057.000     55.29015
  13.23539    3136.000     56.00000
  13.25253    3093.000     55.61475
  13.26968    3110.000     55.76738
  13.28682    3100.000     55.67764
  13.30396    3086.000     55.55178
  13.32111    3071.000     55.41660
  13.33825    2998.000     54.75399
  13.35540    3169.000     56.29387
  13.37254    3036.000     55.09991
  13.38969    3054.000     55.26301
  13.40683    2983.000     54.61685
  13.42398    3165.000     56.25833
  13.44112    3154.000     56.16048
  13.45827    2987.000     54.65345
  13.47541    3079.000     55.48874
  13.49256    3136.000     56.00000
  13.50970    3060.000     55.31726
  13.52685    3143.000     56.06247
  13.54399    3153.000     56.15158
  13.56114    3191.000     56.48894
  13.57828    3192.000     56.49779
  13.59542    3148.000     56.10704
  13.61257    3107.000     55.74047
  13.62971    3249.000     57.00000
  13.64686    3304.000     57.48043
  13.66400    3165.000     56.25833
  13.68115    3037.000     55.10898
  13.69829    3243.000     56.94735
  13.71544    3158.000     56.19608
  13.73258    3042.000     55.15433
  13.74973    3170.000     56.30275
  13.76687    3156.000     56.17829
  13.78402    3294.000     57.39338
  13.80116    3260.000     57.09641
  13.81831    3307.000     57.50652
  13.83545    3334.000     57.74080
  13.85260    3690.000     60.74537
  13.86974    3747.000     61.21274
  13.88688    3804.000     61.67657
  13.90403    4060.000     63.71813
  13.92117    4393.000     66.27971
  13.93832    4733.000     68.79681
  13.95546    5163.000     71.85402
  13.97261    5826.000     76.32824
  13.98975    6319.000     79.49213
  14.00690    7373.000     85.86617
  14.02404    8345.000     91.35097
  14.04119    9992.000     99.95999
  14.05833   12362.000    123.62000
  14.07548   15314.000    153.14000
  14.09262   19172.000    191.71999
  14.10977   21236.000    212.35999
  14.12691   17607.000    176.07001
  14.14406   11475.000    114.74999
  14.16120    7099.000     84.25556
  14.17834    5309.000     72.86288
  14.19549    4410.000     66.40783
  14.21263    3974.000     63.03967
  14.22978    3761.000     61.32700
  14.24692    3426.000     58.53204
  14.26407    3373.000     58.07753
  14.28121    3241.000     56.92978
  14.29836    3269.000     57.17517
  14.31550    3197.000     56.54202
  14.33265    3297.000     57.41951
  14.34979    3248.000     56.99123
  14.36694    3204.000     56.60389
  14.38408    3068.000     55.38953
  14.40123    3181.000     56.40036
  14.41837    3242.000     56.93856
  14.43551    3105.000     55.72253
  14.45266    3107.000     55.74047
  14.46980    3182.000     56.40922
  14.48695    3145.000     56.08030
  14.50409    3211.000     56.66569
  14.52124    3135.000     55.99107
  14.53838    3241.000     56.92978
  14.55553    3205.000     56.61272
  14.57267    3420.000     58.48077
  14.58982    3348.000     57.86190
  14.60696    3345.000     57.83598
  14.62411    3352.000     57.89646
  14.64125    3524.000     59.36329
  14.65840    3618.000     60.14981
  14.67554    3944.000     62.80127
  14.69269    3952.000     62.86493
  14.70983    4193.000     64.75338
  14.72697    4539.000     67.37210
  14.74412    5043.000     71.01408
  14.76126    5550.000     74.49832
  14.77841    6112.000     78.17928
  14.79555    6325.000     79.52987
  14.81270    5667.000     75.27948
  14.82984    4552.000     67.46851
  14.84699    3929.000     62.68174
  14.86413    3689.000     60.73714
  14.88128    3539.000     59.48949
  14.89842    3458.000     58.80476
  14.91557    3483.000     59.01695
  14.93271    3503.000     59.18615
  14.94986    3675.000     60.62178
  14.96700    3584.000     59.86652
  14.98415    3956.000     62.89674
  15.00129    4072.000     63.81222
  15.01843    4217.000     64.93843
  15.03558    4316.000     65.69627
  15.05272    4588.000     67.73478
  15.06987    4879.000     69.84984
  15.08701    5305.000     72.83543
  15.10416    6001.000     77.46613
  15.12130    6509.000     80.67838
  15.13845    6398.000     79.98750
  15.15559    5666.000     75.27283
  15.17274    4768.000     69.05070
  15.18988    4162.000     64.51357
  15.20703    3773.000     61.42475
  15.22417    3698.000     60.81118
  15.24132    3803.000     61.66847
  15.25846    3671.000     60.58878
  15.27561    3866.000     62.17717
  15.29275    3820.000     61.80615
  15.30989    3899.000     62.44197
  15.32704    3730.000     61.07373
  15.34418    3561.000     59.67412
  15.36133    3461.000     58.83027
  15.37847    3387.000     58.19794
  15.39562    3228.000     56.81549
  15.41276    3222.000     56.76266
  15.42991    3319.000     57.61076
  15.44705    3272.000     57.20140
  15.46420    3260.000     57.09641
  15.48134    3278.000     57.25382
  15.49849    3297.000     57.41951
  15.51563    3218.000     56.72742
  15.53278    3335.000     57.74946
  15.54992    3428.000     58.54913
  15.56707    3527.000     59.38855
  15.58421    3465.000     58.86425
  15.60135    3753.000     61.26173
  15.61850    3698.000     60.81118
  15.63564    3963.000     62.95237
  15.65279    4169.000     64.56779
  15.66993    4642.000     68.13222
  15.68708    4851.000     69.64912
  15.70422    5194.000     72.06941
  15.72137    4897.000     69.97857
  15.73851    4413.000     66.43041
  15.75566    3858.000     62.11280
  15.77280    3824.000     61.83850
  15.78995    3738.000     61.13918
  15.80709    3733.000     61.09828
  15.82424    3694.000     60.77829
  15.84138    3807.000     61.70089
  15.85853    3777.000     61.45730
  15.87567    3826.000     61.85467
  15.89281    3793.000     61.58734
  15.90996    3648.000     60.39867
  15.92710    3575.000     59.79131
  15.94425    3521.000     59.33801
  15.96139    3664.000     60.53098
  15.97854    3723.000     61.01639
  15.99568    3735.000     61.11465
  16.01283    3954.000     62.88084
  16.02997    4155.000     64.45929
  16.04712    4580.000     67.67570
  16.06426    4851.000     69.64912
  16.08141    5106.000     71.45628
  16.09855    5873.000     76.63550
  16.11570    6452.000     80.32435
  16.13284    7503.000     86.61986
  16.14998    8676.000     93.14505
  16.16713   10296.000    102.96000
  16.18427   12936.000    129.36000
  16.20142   16160.000    161.59999
  16.21856   20594.000    205.94000
  16.23571   25002.000    250.02000
  16.25285   25755.000    257.55002
  16.27000   20397.000    203.97000
  16.28714   12880.000    128.80000
  16.30429    8068.000     89.82204
  16.32143    5909.000     76.87003
  16.33858    4676.000     68.38129
  16.35572    4264.000     65.29931
  16.37287    3936.000     62.73755
  16.39001    3805.000     61.68468
  16.40716    3779.000     61.47357
  16.42430    3697.000     60.80296
  16.44144    3588.000     59.89991
  16.45859    3560.000     59.66573
  16.47573    3619.000     60.15813
  16.49288    3561.000     59.67412
  16.51002    3632.000     60.26608
  16.52717    3573.000     59.77458
  16.54431    3596.000     59.96666
  16.56146    3699.000     60.81940
  16.57860    3755.000     61.27805
  16.59575    3698.000     60.81118
  16.61289    3824.000     61.83850
  16.63004    3986.000     63.13477
  16.64718    3964.000     62.96031
  16.66433    4118.000     64.17165
  16.68147    4183.000     64.67612
  16.69862    4371.000     66.11354
  16.71576    4395.000     66.29479
  16.73290    4076.000     63.84356
  16.75005    3810.000     61.72520
  16.76719    3797.000     61.61980
  16.78434    3628.000     60.23288
  16.80148    3674.000     60.61353
  16.81863    3724.000     61.02459
  16.83577    3692.000     60.76183
  16.85292    3568.000     59.73274
  16.87006    3642.000     60.34898
  16.88721    3786.000     61.53048
  16.90435    3801.000     61.65225
  16.92150    3838.000     61.95159
  16.93864    3833.000     61.91123
  16.95579    4014.000     63.35613
  16.97293    4018.000     63.38769
  16.99008    4170.000     64.57554
  17.00722    4391.000     66.26463
  17.02436    4579.000     67.66830
  17.04151    4821.000     69.43343
  17.05865    4840.000     69.57011
  17.07580    5232.000     72.33257
  17.09294    5374.000     73.30757
  17.11009    5533.000     74.38414
  17.12723    5507.000     74.20917
  17.14438    5059.000     71.12665
  17.16152    4465.000     66.82066
  17.17867    4038.000     63.54526
  17.19581    4152.000     64.43601
  17.21296    3866.000     62.17717
  17.23010    3820.000     61.80615
  17.24725    4022.000     63.41924
  17.26439    4073.000     63.82006
  17.28153    4073.000     63.82006
  17.29868    4190.000     64.73021
  17.31582    4250.000     65.19202
  17.33297    4232.000     65.05383
  17.35011    4241.000     65.12296
  17.36726    4038.000     63.54526
  17.38440    4075.000     63.83573
  17.40155    4080.000     63.87487
  17.41869    4051.000     63.64747
  17.43584    4141.000     64.35060
  17.45298    4273.000     65.36819
  17.47013    4542.000     67.39436
  17.48727    4769.000     69.05795
  17.50442    5239.000     72.38094
  17.52156    5620.000     74.96666
  17.53871    6216.000     78.84161
  17.55585    7122.000     84.39194
  17.57299    7900.000     88.88195
  17.59014    9250.000     96.17692
  17.60728   10892.000    108.92000
  17.62443   13284.000    132.84000
  17.64157   15916.000    159.16000
  17.65872   19064.000    190.64000
  17.67586   21126.000    211.25999
  17.69301   19686.000    196.86000
  17.71015   15795.000    157.95000
  17.72730   11798.000    117.98000
  17.74444    9088.000     95.33100
  17.76159    7688.000     87.68124
  17.77873    6630.000     81.42481
  17.79588    6104.000     78.12810
  17.81302    5761.000     75.90125
  17.83017    5524.000     74.32362
  17.84731    5612.000     74.91328
  17.86445    5824.000     76.31513
  17.88160    6314.000     79.46068
  17.89874    6902.000     83.07828
  17.91589    7686.000     87.66984
  17.93303    9021.000     94.97894
  17.95018   10628.000    106.28000
  17.96732   12264.000    122.64000
  17.98447   13102.000    131.01999
  18.00161   13566.000    135.65999
  18.01876   13672.000    136.71999
  18.03590   13609.000    136.09000
  18.05305   13635.000    136.35001
  18.07019   13404.000    134.04001
  18.08734   12810.000    128.09999
  18.10448   12545.000    125.45000
  18.12163   12709.000    127.09000
  18.13877   12935.000    129.35001
  18.15591   13811.000    138.11000
  18.17306   15755.000    157.55000
  18.19020   18624.000    186.24001
  18.20735   22097.000    220.96999
  18.22449   25414.000    254.13998
  18.24164   26424.000    264.23999
  18.25878   23654.000    236.53999
  18.27593   18914.000    189.14000
  18.29307   15341.000    153.41000
  18.31022   12604.000    126.03999
  18.32736   10288.000    102.88000
  18.34451    8352.000     91.38927
  18.36165    7028.000     83.83317
  18.37880    6299.000     79.36624
  18.39594    5686.000     75.40557
  18.41309    5409.000     73.54591
  18.43023    5189.000     72.03471
  18.44737    5195.000     72.07635
  18.46452    5353.000     73.16420
  18.48166    5562.000     74.57881
  18.49881    6020.000     77.58866
  18.51595    6400.000     80.00000
  18.53310    7072.000     84.09518
  18.55024    7929.000     89.04494
  18.56739    9247.000     96.16132
  18.58453   10798.000    107.98000
  18.60168   12986.000    129.86000
  18.61882   15613.000    156.12999
  18.63597   18928.000    189.28000
  18.65311   21141.000    211.40999
  18.67026   21899.000    218.98999
  18.68740   22597.000    225.97000
  18.70455   25252.000    252.51999
  18.72169   29851.000    298.50998
  18.73883   34376.000    343.75998
  18.75598   36374.000    363.73999
  18.77312   34962.000    349.62000
  18.79027   30736.000    307.35999
  18.80741   23651.000    236.50999
  18.82456   18165.000    181.64999
  18.84170   13753.000    137.53000
  18.85885   11560.000    115.60000
  18.87599   10732.000    107.32000
  18.89314   10850.000    108.50000
  18.91028   11323.000    113.23000
  18.92743   11798.000    117.98000
  18.94457   11843.000    118.42999
  18.96172   11170.000    111.70000
  18.97886   10870.000    108.70000
  18.99601   11439.000    114.39000
  19.01315   12937.000    129.37000
  19.03029   15370.000    153.70000
  19.04744   17494.000    174.94000
  19.06458   18598.000    185.98000
  19.08173   18487.000    184.87000
  19.09887   17604.000    176.03999
  19.11602   15544.000    155.43999
  19.13316   13004.000    130.03999
  19.15031   10308.000    103.08000
  19.16745    7958.000     89.20762
  19.18460    6741.000     82.10360
  19.20174    6001.000     77.46613
  19.21889    5526.000     74.33707
  19.23603    5311.000     72.87661
  19.25318    5068.000     71.18989
  19.27032    4906.000     70.04285
  19.28746    4882.000     69.87132
  19.30461    5139.000     71.68681
  19.32175    4986.000     70.61162
  19.33890    4872.000     69.79971
  19.35604    4832.000     69.51259
  19.37319    4853.000     69.66348
  19.39033    4760.000     68.99275
  19.40748    4872.000     69.79971
  19.42462    4806.000     69.32533
  19.44177    4887.000     69.90708
  19.45891    5029.000     70.91544
  19.47606    4969.000     70.49113
  19.49320    5073.000     71.22500
  19.51035    5115.000     71.51923
  19.52749    4980.000     70.56911
  19.54464    4986.000     70.61162
  19.56178    5026.000     70.89429
  19.57892    5120.000     71.55418
  19.59607    5126.000     71.59609
  19.61321    5283.000     72.68424
  19.63036    5273.000     72.61543
  19.64750    5298.000     72.78736
  19.66465    5163.000     71.85402
  19.68179    5164.000     71.86098
  19.69894    5091.000     71.35124
  19.71608    5293.000     72.75301
  19.73323    5397.000     73.46428
  19.75037    5787.000     76.07233
  19.76752    6070.000     77.91020
  19.78466    6689.000     81.78630
  19.80181    6971.000     83.49252
  19.81895    8000.000     89.44272
  19.83610    9156.000     95.68699
  19.85324   10684.000    106.84000
  19.87038   12696.000    126.96000
  19.88753   15536.000    155.35999
  19.90467   19523.000    195.23000
  19.92182   24268.000    242.67999
  19.93896   29529.000    295.28998
  19.95611   32622.000    326.22000
  19.97325   31687.000    316.87000
  19.99040   27629.000    276.29001
  20.00754   21822.000    218.21999
  20.02469   16037.000    160.37000
  20.04183   11552.000    115.52000
  20.05898    8932.000     94.50926
  20.07612    7324.000     85.58037
  20.09327    6551.000     80.93825
  20.11041    6009.000     77.51774
  20.12756    5722.000     75.64391
  20.14470    5492.000     74.10802
  20.16184    5442.000     73.76991
  20.17899    5457.000     73.87151
  20.19613    5594.000     74.79305
  20.21328    5806.000     76.19711
  20.23042    5967.000     77.24635
  20.24757    5994.000     77.42093
  20.26471    6169.000     78.54298
  20.28186    6158.000     78.47292
  20.29900    6374.000     79.83733
  20.31615    6473.000     80.45496
  20.33329    6890.000     83.00603
  20.35044    7279.000     85.31705
  20.36758    7732.000     87.93179
  20.38473    7780.000     88.20432
  20.40187    7270.000     85.26429
  20.41902    6444.000     80.27453
  20.43616    5821.000     76.29548
  20.45330    5385.000     73.38256
  20.47045    5081.000     71.28114
  20.48759    4764.000     69.02174
  20.50474    4890.000     69.92854
  20.52188    4928.000     70.19971
  20.53903    4799.000     69.27481
  20.55617    4811.000     69.36137
  20.57332    4710.000     68.62944
  20.59046    4689.000     68.47627
  20.60761    4915.000     70.10706
  20.62475    4799.000     69.27481
  20.64190    4812.000     69.36858
  20.65904    4746.000     68.89122
  20.67619    4704.000     68.58571
  20.69333    4649.000     68.18358
  20.71048    4640.000     68.11755
  20.72762    4748.000     68.90573
  20.74476    4725.000     68.73863
  20.76191    4537.000     67.35725
  20.77905    4617.000     67.94851
  20.79620    4656.000     68.23489
  20.81334    4771.000     69.07243
  20.83049    4835.000     69.53416
  20.84763    4772.000     69.07967
  20.86478    4685.000     68.44706
  20.88192    4822.000     69.44063
  20.89907    4874.000     69.81403
  20.91621    4714.000     68.65858
  20.93336    4924.000     70.17122
  20.95050    5155.000     71.79832
  20.96765    4944.000     70.31358
  20.98479    4966.000     70.46986
  21.00193    5216.000     72.22188
  21.01908    5341.000     73.08215
  21.03622    5234.000     72.34639
  21.05337    5267.000     72.57410
  21.07051    5209.000     72.17341
  21.08766    4978.000     70.55494
  21.10480    4972.000     70.51241
  21.12195    4939.000     70.27802
  21.13909    5107.000     71.46328
  21.15624    5201.000     72.11797
  21.17338    5363.000     73.23251
  21.19053    5470.000     73.95944
  21.20767    5818.000     76.27582
  21.22482    6094.000     78.06408
  21.24196    5947.000     77.11679
  21.25911    5743.000     75.78258
  21.27625    5410.000     73.55270
  21.29339    5378.000     73.33485
  21.31054    5296.000     72.77362
  21.32768    5237.000     72.36712
  21.34483    5374.000     73.30757
  21.36197    5448.000     73.81057
  21.37912    5514.000     74.25631
  21.39670    6011.700     60.11700
  21.41385    6438.000     64.38000
  21.43099    6863.100     68.63100
  21.44813    7658.100     76.58100
  21.46528    8532.000     85.32000
  21.48242    9789.601     97.89600
  21.49957   11445.601    114.45600
  21.51671   13658.101    136.58099
  21.53386   15905.700    159.05701
  21.55100   17781.000    177.81001
  21.56815   17957.701    179.57700
  21.58529   16340.700    163.40700
  21.60244   13347.601    133.47600
  21.61958   10544.700    105.44700
  21.63673    8880.000     88.80000
  21.65387    7832.400     78.32400
  21.67101    7284.900     72.84900
  21.68816    6949.200     69.49200
  21.70531    6831.300     68.31300
  21.72245    7104.600     71.04600
  21.73959    7551.000     75.51000
  21.75674    8177.700     81.77700
  21.77388    9256.500     92.56500
  21.79103   10305.601    103.05600
  21.80817   11356.200    113.56200
  21.82532   11586.900    115.86900
  21.84246   11453.400    114.53400
  21.85961   10686.000    106.86000
  21.87675    9519.900     95.19901
  21.89390    8141.700     81.41700
  21.91104    6994.200     69.94200
  21.92819    6265.200     62.65200
  21.94533    5829.600     58.29600
  21.96247    5551.800     55.51800
  21.97962    5371.200     53.71200
  21.99677    5132.400     51.32400
  22.01391    5178.000     51.78000
  22.03105    5095.500     50.95500
  22.04820    4928.700     49.28700
  22.06534    4839.900     48.39900
  22.08249    4825.800     48.25800
  22.09963    4799.400     47.99400
  22.11678    4845.900     48.45900
  22.13392    4797.300     47.97300
  22.15107    4808.700     48.08700
  22.16821    4752.600     47.52600
  22.18536    4739.100     47.39100
  22.20250    4747.500     47.47500
  22.21965    4790.700     47.90700
  22.23679    4794.300     47.94300
  22.25393    4771.500     47.71500
  22.27108    4797.000     47.97000
  22.28823    4862.400     48.62400
  22.30537    4858.800     48.58800
  22.32251    4979.400     49.79400
  22.33966    4940.700     49.40700
  22.35680    5123.400     51.23400
  22.37395    5313.600     53.13600
  22.39109    5445.600     54.45600
  22.40824    5774.100     57.74100
  22.42538    6229.800     62.29800
  22.44253    6743.700     67.43700
  22.45967    7185.000     71.85000
  22.47682    7472.700     74.72700
  22.49396    7328.100     73.28100
  22.51110    6748.800     67.48800
  22.52825    6216.600     62.16600
  22.54539    5795.100     57.95100
  22.56254    5604.000     56.04000
  22.57969    5587.800     55.87800
  22.59683    5614.200     56.14200
  22.61397    5797.200     57.97200
  22.63112    6129.600     61.29600
  22.64826    6287.400     62.87400
  22.66541    6364.200     63.64200
  22.68255    6174.000     61.74000
  22.69970    5881.200     58.81200
  22.71684    5666.700     56.66700
  22.73399    5373.000     53.73000
  22.75113    5201.100     52.01100
  22.76828    5092.800     50.92800
  22.78542    5057.100     50.57100
  22.80256    5036.700     50.36700
  22.81971    5055.600     50.55600
  22.83685    5182.500     51.82500
  22.85400    5177.400     51.77400
  22.87114    5298.000     52.98000
  22.88829    5401.200     54.01200
  22.90543    5555.400     55.55400
  22.92258    5674.200     56.74200
  22.93972    5905.200     59.05200
  22.95687    6204.300     62.04300
  22.97401    6591.000     65.91000
  22.99116    7171.200     71.71200
  23.00830    7967.700     79.67700
  23.02545    8941.801     89.41800
  23.04259   10251.900    102.51900
  23.05974   11942.700    119.42700
  23.07688   14358.301    143.58299
  23.09402   17590.201    175.90201
  23.11117   21553.801    215.53801
  23.12831   26791.801    267.91803
  23.14546   32825.402    328.25400
  23.16260   38204.402    382.04401
  23.17975   39962.402    399.62402
  23.19689   36724.801    367.24799
  23.21404   30423.900    304.23901
  23.23118   24173.701    241.73701
  23.24833   20724.000    207.24001
  23.26547   19596.000    195.96001
  23.28262   19548.900    195.48900
  23.29976   19674.301    196.74300
  23.31691   19142.102    191.42099
  23.33405   18163.801    181.63800
  23.35120   17655.000    176.55000
  23.36834   17394.301    173.94301
  23.38548   18206.400    182.06401
  23.40263   19721.102    197.21100
  23.41978   21973.201    219.73201
  23.43692   25099.801    250.99800
  23.45406   26901.602    269.01599
  23.47121   26892.301    268.92300
  23.48835   25728.602    257.28601
  23.50550   23934.602    239.34599
  23.52264   21354.000    213.54001
  23.53979   17847.900    178.47900
  23.55693   13926.601    139.26601
  23.57408   10889.400    108.89400
  23.59122    8959.200     89.59200
  23.60837    7898.100     78.98100
  23.62551    7503.900     75.03900
  23.64266    7333.500     73.33500
  23.65980    7516.500     75.16500
  23.67694    7874.100     78.74100
  23.69409    8337.900     83.37900
  23.71124    8492.700     84.92700
  23.72838    8201.400     82.01400
  23.74552    7428.300     74.28300
  23.76267    6669.900     66.69900
  23.77981    6123.900     61.23900
  23.79696    5870.700     58.70700
  23.81410    5868.600     58.68600
  23.83125    6073.800     60.73800
  23.84839    6301.800     63.01800
  23.86554    6738.900     67.38900
  23.88268    7409.700     74.09700
  23.89983    8316.301     83.16300
  23.91697    9158.400     91.58400
  23.93412    9580.200     95.80200
  23.95126    9286.200     92.86200
  23.96840    8278.200     82.78200
  23.98555    7086.000     70.86000
  24.00270    6109.800     61.09800
  24.01984    5644.800     56.44800
  24.03698    5250.000     52.50000
  24.05413    5019.000     50.19000
  24.07127    4890.900     48.90900
  24.08842    4813.800     48.13800
  24.10556    4802.100     48.02100
  24.12271    4774.200     47.74200
  24.13985    4753.800     47.53800
  24.15700    4896.300     48.96300
  24.17414    5066.100     50.66100
  24.19129    5318.100     53.18100
  24.20843    5661.600     56.61600
  24.22558    6237.600     62.37600
  24.24272    6828.600     68.28600
  24.25986    7760.700     77.60700
  24.27701    8511.900     85.11900
  24.29416    8777.101     87.77100
  24.31130    8253.301     82.53300
  24.32844    7240.200     72.40200
  24.34559    6172.800     61.72800
  24.36273    5496.300     54.96300
  24.37988    5046.000     50.46000
  24.39702    4768.200     47.68200
  24.41417    4643.100     46.43100
  24.43131    4427.400     44.27400
  24.44846    4368.600     43.68600
  24.46560    4241.100     42.41100
  24.48275    4194.000     41.94000
  24.49989    4180.200     41.80200
  24.51703    4176.900     41.76900
  24.53418    4092.900     40.92900
  24.55132    4160.700     41.60700
  24.56847    4249.200     42.49200
  24.58561    4179.900     41.79900
  24.60276    4259.400     42.59400
  24.61990    4372.800     43.72800
  24.63705    4371.000     43.71000
  24.65419    4513.200     45.13200
  24.67134    4666.200     46.66200
  24.68848    4926.000     49.26000
  24.70563    5248.800     52.48800
  24.72277    5697.900     56.97900
  24.73992    6294.900     62.94900
  24.75706    7090.500     70.90500
  24.77421    8283.000     82.83000
  24.79135    9880.801     98.80800
  24.80849   11992.200    119.92200
  24.82564   15253.801    152.53801
  24.84278   19418.701    194.18700
  24.85993   23790.602    237.90601
  24.87707   26174.701    261.74701
  24.89422   24906.000    249.06001
  24.91136   20227.500    202.27499
  24.92851   15139.501    151.39500
  24.94565   10844.101    108.44100
  24.96280    8459.700     84.59700
  24.97994    6956.700     69.56700
  24.99709    5965.500     59.65500
  25.01423    5358.300     53.58300
  25.03138    4951.200     49.51200
  25.04852    4599.600     45.99600
  25.06567    4392.000     43.92000
  25.08281    4288.500     42.88500
  25.09995    4086.000     40.86000
  25.11710    4044.600     40.44600
  25.13424    4023.900     40.23900
  25.15139    3971.100     39.71100
  25.16853    3903.900     39.03900
  25.18568    3918.900     39.18900
  25.20282    3855.300     38.55300
  25.21997    3789.600     37.89600
  25.23711    3796.500     37.96500
  25.25426    3790.500     37.90500
  25.27140    3785.100     37.85100
  25.28855    3773.400     37.73400
  25.30569    3756.900     37.56900
  25.32284    3767.100     37.67100
  25.33998    3839.700     38.39700
  25.35713    3843.000     38.43000
  25.37427    3858.900     38.58900
  25.39141    3955.800     39.55800
  25.40856    3968.700     39.68700
  25.42570    4160.100     41.60100
  25.44285    4224.600     42.24600
  25.45999    4389.900     43.89900
  25.47714    4758.000     47.58000
  25.49428    5145.000     51.45000
  25.51143    5526.300     55.26300
  25.52857    5995.200     59.95200
  25.54572    6515.400     65.15400
  25.56286    6628.500     66.28500
  25.58001    6695.100     66.95100
  25.59715    6612.000     66.12000
  25.61430    6410.400     64.10400
  25.63144    6184.500     61.84500
  25.64859    5753.700     57.53700
  25.66573    5238.000     52.38000
  25.68287    4901.700     49.01700
  25.70002    4723.500     47.23500
  25.71716    4777.800     47.77800
  25.73431    4903.500     49.03500
  25.75145    5181.600     51.81600
  25.76860    5402.100     54.02100
  25.78574    5270.400     52.70400
  25.80289    5000.700     50.00700
  25.82003    4680.000     46.80000
  25.83718    4433.400     44.33400
  25.85432    4314.600     43.14600
  25.87147    4185.300     41.85300
  25.88861    4031.700     40.31700
  25.90576    3922.200     39.22200
  25.92290    3884.100     38.84100
  25.94005    3879.000     38.79000
  25.95719    3856.500     38.56500
  25.97433    3874.200     38.74200
  25.99148    4010.400     40.10400
  26.00863    4168.200     41.68200
  26.02577    4299.000     42.99000
  26.04291    4555.800     45.55800
  26.06006    4497.000     44.97000
  26.07720    4619.100     46.19100
  26.09435    4387.200     43.87200
  26.11149    4109.400     41.09400
  26.12864    3915.300     39.15300
  26.14578    3840.300     38.40300
  26.16293    3685.500     36.85500
  26.18007    3651.900     36.51900
  26.19722    3612.300     36.12300
  26.21436    3677.400     36.77400
  26.23151    3728.700     37.28700
  26.24865    3769.500     37.69500
  26.26579    3833.100     38.33100
  26.28294    3834.000     38.34000
  26.30009    3891.900     38.91900
  26.31723    3956.400     39.56400
  26.33437    4041.600     40.41600
  26.35152    4110.000     41.10000
  26.36866    4080.300     40.80300
  26.38581    4105.800     41.05800
  26.40295    4058.100     40.58100
  26.42010    4112.700     41.12700
  26.43724    4224.900     42.24900
  26.45439    4515.900     45.15900
  26.47153    4913.100     49.13100
  26.48868    5464.200     54.64200
  26.50582    6180.300     61.80300
  26.52296    6896.100     68.96100
  26.54011    7290.600     72.90601
  26.55725    7052.400     70.52399
  26.57440    6357.300     63.57300
  26.59154    5586.000     55.86000
  26.60869    5100.900     51.00900
  26.62583    4811.100     48.11100
  26.64298    4821.300     48.21300
  26.66012    4787.400     47.87400
  26.67727    4845.600     48.45600
  26.69441    4627.200     46.27200
  26.71156    4548.600     45.48600
  26.72870    4459.800     44.59800
  26.74585    4373.400     43.73400
  26.76299    4114.200     41.14200
  26.78014    3918.300     39.18300
  26.79728    3772.500     37.72500
  26.81442    3721.800     37.21800
  26.83157    3660.300     36.60300
  26.84871    3627.300     36.27300
  26.86586    3587.400     35.87400
  26.88300    3625.500     36.25500
  26.90015    3642.600     36.42600
  26.91729    3597.000     35.97000
  26.93444    3660.900     36.60900
  26.95158    3588.000     35.88000
  26.96873    3555.600     35.55600
  26.98587    3494.700     34.94700
  27.00302    3516.000     35.16000
  27.02016    3542.400     35.42400
  27.03731    3507.600     35.07600
  27.05445    3539.400     35.39400
  27.07160    3680.400     36.80400
  27.08874    3812.400     38.12400
  27.10588    3992.700     39.92700
  27.12303    4192.800     41.92800
  27.14017    4483.200     44.83200
  27.15732    4893.600     48.93600
  27.17446    5356.500     53.56500
  27.19161    5913.600     59.13600
  27.20875    6164.700     61.64700
  27.22590    6189.600     61.89600
  27.24304    5883.000     58.83000
  27.26019    5417.700     54.17700
  27.27733    5054.700     50.54700
  27.29448    4678.200     46.78200
  27.31162    4623.900     46.23900
  27.32877    4678.800     46.78800
  27.34591    4875.900     48.75900
  27.36306    5158.500     51.58500
  27.38020    5457.000     54.57000
  27.39734    5728.800     57.28800
  27.41449    6125.400     61.25400
  27.43163    6637.500     66.37500
  27.44878    7203.600     72.03600
  27.46592    7663.200     76.63200
  27.48307    7842.900     78.42900
  27.50021    7575.300     75.75301
  27.51736    6879.300     68.79300
  27.53450    6285.000     62.85000
  27.55165    5519.700     55.19700
  27.56879    5121.300     51.21300
  27.58594    4902.600     49.02600
  27.60308    4726.800     47.26800
  27.62023    4768.500     47.68500
  27.63737    4872.000     48.72000
  27.65452    4945.800     49.45800
  27.67166    5160.300     51.60300
  27.68880    5590.800     55.90800
  27.70595    6196.200     61.96200
  27.72309    6931.200     69.31200
  27.74024    7763.700     77.63700
  27.75738    8303.400     83.03400
  27.77453    8472.301     84.72301
  27.79167    8351.400     83.51400
  27.80882    8215.801     82.15800
  27.82596    8344.801     83.44800
  27.84311    8626.200     86.26200
  27.86025    9111.000     91.11000
  27.87740    9392.101     93.92101
  27.89454    9091.200     90.91200
  27.91169    8516.400     85.16400
  27.92883    7888.500     78.88500
  27.94598    7503.300     75.03300
  27.96312    7555.800     75.55800
  27.98026    7839.000     78.39000
  27.99741    8541.000     85.41000
  28.01455    9447.000     94.47000
  28.03170   10470.000    104.70000
  28.04884   11733.601    117.33601
  28.06599   12759.301    127.59300
  28.08313   13151.400    131.51399
  28.10028   12741.000    127.41000
  28.11742   11457.900    114.57900
  28.13457    9762.601     97.62600
  28.15171    8156.400     81.56400
  28.16886    7024.800     70.24800
  28.18600    6346.800     63.46800
  28.20315    6126.600     61.26600
  28.22029    6247.800     62.47800
  28.23743    6442.800     64.42800
  28.25458    6783.000     67.83000
  28.27172    6788.100     67.88100
  28.28887    6499.200     64.99200
  28.30602    6110.400     61.10400
  28.32316    5611.200     56.11200
  28.34030    5190.600     51.90600
  28.35745    5125.800     51.25800
  28.37459    5231.400     52.31400
  28.39174    5616.000     56.16000
  28.40888    6177.000     61.77000
  28.42603    6912.900     69.12901
  28.44317    7580.400     75.80400
  28.46032    7688.400     76.88400
  28.47746    7396.200     73.96200
  28.49461    6865.500     68.65501
  28.51175    6016.800     60.16800
  28.52889    5218.200     52.18200
  28.54604    4510.500     45.10500
  28.56318    4070.100     40.70100
  28.58033    3746.400     37.46400
  28.59747    3491.400     34.91400
  28.61462    3298.200     32.98200
  28.63176    3223.200     32.23200
  28.64891    3197.700     31.97700
  28.66605    3148.200     31.48200
  28.68320    3132.900     31.32900
  28.70034    3114.900     31.14900
  28.71749    3181.200     31.81200
  28.73463    3298.500     32.98500
  28.75178    3355.200     33.55200
  28.76892    3410.400     34.10400
  28.78607    3421.200     34.21200
  28.80321    3416.100     34.16100
  28.82035    3393.300     33.93300
  28.83750    3361.200     33.61200
  28.85464    3387.000     33.87000
  28.87179    3473.400     34.73400
  28.88893    3500.700     35.00700
  28.90608    3509.100     35.09100
  28.92322    3684.300     36.84300
  28.94037    3859.800     38.59800
  28.95751    4189.200     41.89200
  28.97466    4481.700     44.81700
  28.99180    4787.700     47.87700
  29.00895    4774.200     47.74200
  29.02609    4635.900     46.35900
  29.04324    4428.900     44.28900
  29.06038    3998.700     39.98700
  29.07753    3665.400     36.65400
  29.09467    3495.600     34.95600
  29.11181    3360.600     33.60600
  29.12896    3301.500     33.01500
  29.14610    3254.400     32.54400
  29.16325    3225.600     32.25600
  29.18039    3223.200     32.23200
  29.19754    3270.900     32.70900
  29.21468    3235.500     32.35500
  29.23183    3160.800     31.60800
  29.24897    3080.400     30.80400
  29.26612    3049.800     30.49800
  29.28326    3010.800     30.10800
  29.30041    3056.700     30.56700
  29.31755    3092.100     30.92100
  29.33470    3237.600     32.37600
  29.35184    3320.700     33.20700
  29.36899    3347.400     33.47400
  29.38613    3363.600     33.63600
  29.40327    3264.000     32.64000
  29.42042    3277.500     32.77500
  29.43756    3229.800     32.29800
  29.45471    3268.800     32.68800
  29.47185    3312.900     33.12900
  29.48900    3350.400     33.50400
  29.50614    3436.500     34.36500
  29.52329    3693.900     36.93900
  29.54043    4085.700     40.85700
  29.55758    4468.800     44.68800
  29.57472    4979.100     49.79100
  29.59187    5468.400     54.68400
  29.60901    5828.100     58.28100
  29.62616    6006.000     60.06000
  29.64330    5834.700     58.34700
  29.66045    5204.700     52.04700
  29.67759    4690.200     46.90200
  29.69473    4036.500     40.36500
  29.71188    3639.600     36.39600
  29.72902    3417.600     34.17600
  29.74617    3320.100     33.20100
  29.76331    3193.800     31.93800
  29.78046    3269.700     32.69700
  29.79760    3322.800     33.22800
  29.81475    3421.800     34.21800
  29.83189    3692.700     36.92700
  29.84904    3866.400     38.66400
  29.86618    4137.600     41.37600
  29.88333    4422.300     44.22300
  29.90047    4515.300     45.15300
  29.91762    4391.400     43.91400
  29.93476    4118.700     41.18700
  29.95191    3726.300     37.26300
  29.96905    3484.800     34.84800
  29.98619    3206.700     32.06700
  30.00334    3058.500     30.58500
  30.02048    3017.700     30.17700
  30.03763    2908.800     29.54048
  30.05477    2933.100     29.66361
  30.07192    2953.800     29.76810
  30.08906    2970.600     29.85264
  30.10621    3006.000     30.06000
  30.12335    3094.500     30.94500
  30.14050    3252.600     32.52600
  30.15764    3381.600     33.81600
  30.17479    3583.800     35.83800
  30.19193    3901.200     39.01200
  30.20908    4266.000     42.66000
  30.22622    4833.900     48.33900
  30.24336    5595.000     55.95000
  30.26051    6590.700     65.90700
  30.27765    8154.300     81.54300
  30.29480   10026.301    100.26300
  30.31194   12492.900    124.92901
  30.32909   14460.601    144.60600
  30.34623   15729.301    157.29300
  30.36338   15186.900    151.86899
  30.38052   13470.601    134.70599
  30.39767   10966.200    109.66200
  30.41481    8636.101     86.36100
  30.43196    7037.400     70.37400
  30.44910    6066.900     60.66900
  30.46625    5775.000     57.75000
  30.48339    5796.000     57.96000
  30.50054    6144.900     61.44900
  30.51768    6793.800     67.93800
  30.53482    7552.500     75.52500
  30.55197    8125.200     81.25200
  30.56911    8055.300     80.55300
  30.58626    7562.400     75.62400
  30.60340    6788.700     67.88700
  30.62055    6048.300     60.48300
  30.63769    5595.000     55.95000
  30.65484    5426.400     54.26400
  30.67198    5283.000     52.83000
  30.68913    5187.900     51.87900
  30.70627    5070.000     50.70000
  30.72342    4780.500     47.80500
  30.74056    4422.900     44.22900
  30.75771    4081.500     40.81500
  30.77485    3747.600     37.47600
  30.79200    3393.300     33.93300
  30.80914    3177.900     31.77900
  30.82628    3009.600     30.09600
  30.84343    2888.700     29.43824
  30.86057    2811.600     29.04273
  30.87772    2758.800     28.76873
  30.89486    2712.600     28.52683
  30.91201    2638.800     28.13610
  30.92915    2611.800     27.99179
  30.94630    2606.100     27.96122
  30.96344    2615.400     28.01107
  30.98059    2603.400     27.94674
  30.99773    2609.700     27.98053
  31.01488    2700.900     28.46524
  31.03202    2764.500     28.79844
  31.04917    2793.600     28.94961
  31.06631    2926.200     29.62870
  31.08346    3007.200     30.07200
  31.10060    3214.500     32.14500
  31.11774    3489.600     34.89600
  31.13489    3852.900     38.52900
  31.15203    4068.300     40.68300
  31.16918    4298.400     42.98400
  31.18632    4419.600     44.19600
  31.20347    4411.500     44.11500
  31.22061    4268.700     42.68700
  31.23776    4183.200     41.83200
  31.25490    4044.600     40.44600
  31.27205    4092.900     40.92900
  31.28919    4131.300     41.31300
  31.30634    4114.500     41.14500
  31.32348    4189.200     41.89200
  31.34063    4014.600     40.14600
  31.35777    3699.300     36.99300
  31.37492    3367.200     33.67200
  31.39206    3078.000     30.78000
  31.40920    2865.300     29.31877
  31.42635    2699.700     28.45892
  31.44349    2580.000     27.82086
  31.46064    2498.700     27.37901
  31.47778    2460.300     27.16781
  31.49493    2449.500     27.10812
  31.51207    2388.300     26.76733
  31.52922    2369.100     26.65952
  31.54636    2373.600     26.68483
  31.56351    2334.000     26.46129
  31.58065    2372.700     26.67977
  31.59780    2377.800     26.70843
  31.61494    2349.300     26.54788
  31.63209    2351.100     26.55805
  31.64923    2365.800     26.64095
  31.66638    2409.000     26.88308
  31.68352    2450.100     27.11144
  31.70066    2355.300     26.58176
  31.71781    2431.200     27.00667
  31.73495    2480.400     27.27856
  31.75210    2467.800     27.20919
  31.76924    2459.700     27.16450
  31.78639    2492.700     27.34612
  31.80353    2505.900     27.41843
  31.82068    2501.700     27.39544
  31.83782    2551.500     27.66677
  31.85497    2511.300     27.44795
  31.87211    2527.500     27.53634
  31.88926    2651.700     28.20479
  31.90640    2698.800     28.45418
  31.92355    2826.600     29.12010
  31.94069    2916.300     29.57854
  31.95784    3099.900     30.99900
  31.97498    3351.900     33.51900
  31.99212    3588.600     35.88600
  32.00927    3881.100     38.81100
  32.02641    4236.900     42.36900
  32.04356    4751.700     47.51700
  32.06070    5222.400     52.22400
  32.07785    5586.000     55.86000
  32.09499    5781.600     57.81600
  32.11214    5580.900     55.80900
  32.12928    5112.300     51.12300
  32.14643    4432.200     44.32200
  32.16357    3842.700     38.42700
  32.18072    3337.800     33.37800
  32.19786    3028.200     30.28200
  32.21500    2808.000     29.02413
  32.23215    2661.300     28.25580
  32.24929    2602.800     27.94352
  32.26644    2495.400     27.36092
  32.28358    2441.700     27.06492
  32.30073    2444.400     27.07988
  32.31787    2386.200     26.75556
  32.33502    2399.700     26.83114
  32.35216    2394.300     26.80093
  32.36931    2435.700     27.03165
  32.38645    2439.900     27.05494
  32.40360    2521.200     27.50200
  32.42074    2645.400     28.17126
  32.43789    2787.600     28.91851
  32.45503    2946.600     29.73180
  32.47218    3155.100     31.55100
  32.48932    3612.300     36.12300
  32.50647    3932.700     39.32700
  32.52361    4293.300     42.93300
  32.54076    4488.900     44.88900
  32.55790    4529.400     45.29400
  32.57504    4314.600     43.14600
  32.59219    3985.500     39.85500
  32.60933    3527.400     35.27400
  32.62648    3213.300     32.13300
  32.64362    2961.300     29.80587
  32.66077    2814.300     29.05667
  32.67791    2628.900     28.08327
  32.69506    2646.300     28.17605
  32.71220    2600.400     27.93063
  32.72935    2516.100     27.47417
  32.74649    2547.900     27.64724
  32.76364    2491.200     27.33789
  32.78078    2570.100     27.76743
  32.79792    2583.900     27.84188
  32.81507    2660.700     28.25261
  32.83221    2725.500     28.59458
  32.84936    2775.300     28.85464
  32.86650    2870.400     29.34485
  32.88365    2976.300     29.88127
  32.90079    3114.000     31.14000
  32.91794    3337.500     33.37500
  32.93508    3647.400     36.47400
  32.95223    4005.300     40.05300
  32.96937    4494.000     44.94000
  32.98652    5250.300     52.50300
  33.00366    6065.400     60.65400
  33.02081    6636.600     66.36600
  33.03795    7225.200     72.25201
  33.05510    7468.500     74.68500
  33.07224    7197.000     71.97000
  33.08939    6795.600     67.95600
  33.10653    6089.400     60.89400
  33.12368    5453.400     54.53400
  33.14082    4742.400     47.42400
  33.15796    4060.200     40.60200
  33.17511    3648.300     36.48300
  33.19225    3316.200     33.16200
  33.20940    3054.300     30.54300
  33.22654    2988.000     29.93994
  33.24369    2958.000     29.78926
  33.26083    2910.300     29.54810
  33.27798    2953.800     29.76810
  33.29512    2961.000     29.80436
  33.31227    2904.900     29.52067
  33.32941    2893.800     29.46422
  33.34656    2822.400     29.09845
  33.36370    2803.500     29.00086
  33.38084    2736.900     28.65432
  33.39799    2803.800     29.00241
  33.41513    2725.200     28.59301
  33.43228    2699.700     28.45892
  33.44942    2643.300     28.16008
  33.46657    2616.300     28.01589
  33.48372    2520.600     27.49873
  33.50086    2573.400     27.78525
  33.51800    2649.000     28.19043
  33.53515    2652.000     28.20638
  33.55229    2742.300     28.68257
  33.56944    2823.600     29.10464
  33.58658    2823.300     29.10309
  33.60373    2867.700     29.33104
  33.62087    2864.400     29.31416
  33.63802    2829.300     29.13400
  33.65516    2856.300     29.27268
  33.67231    2787.600     28.91851
  33.68945    2919.600     29.59527
  33.70660    3066.000     30.66000
  33.72374    3151.500     31.51500
  33.74088    3245.400     32.45400
  33.75803    3203.400     32.03400
  33.77517    3227.700     32.27700
  33.79232    3024.300     30.24300
  33.80946    2901.900     29.50542
  33.82661    2748.000     28.71237
  33.84375    2710.800     28.51736
  33.86090    2811.000     29.03963
  33.87804    2974.800     29.87374
  33.89519    3239.400     32.39400
  33.91233    3428.100     34.28100
  33.92947    3601.800     36.01800
  33.94662    3562.200     35.62200
  33.96376    3477.000     34.77000
  33.98091    3213.600     32.13600
  33.99805    2957.700     29.78775
  34.01520    2728.200     28.60874
  34.03234    2585.100     27.84834
  34.04949    2461.500     27.17444
  34.06664    2391.600     26.78582
  34.08378    2326.200     26.41704
  34.10092    2329.500     26.43577
  34.11807    2311.200     26.33173
  34.13521    2296.500     26.24786
  34.15236    2226.600     25.84531
  34.16950    2201.100     25.69689
  34.18665    2185.500     25.60567
  34.20379    2173.800     25.53703
  34.22094    2145.300     25.36908
  34.23808    2147.100     25.37972
  34.25523    2157.300     25.43993
  34.27237    2082.000     24.99200
  34.28951    2099.100     25.09442
  34.30666    2053.500     24.82036
  34.32380    2115.600     25.19286
  34.34095    2070.000     24.91987
  34.35809    2046.900     24.78044
  34.37524    2095.800     25.07469
  34.39238    2096.400     25.07828
  34.40953    2118.900     25.21250
  34.42667    2123.400     25.23926
  34.44382    2118.900     25.21250
  34.46096    2117.400     25.20357
  34.47811    2200.800     25.69514
  34.49525    2186.100     25.60918
  34.51239    2246.100     25.95824
  34.52954    2355.600     26.58345
  34.54668    2424.900     26.97165
  34.56383    2547.000     27.64236
  34.58097    2685.900     28.38609
  34.59812    2919.300     29.59375
  34.61526    3160.500     31.60500
  34.63241    3318.900     33.18900
  34.64955    3430.800     34.30800
  34.66670    3345.000     33.45000
  34.68384    3158.100     31.58100
  34.70099    2990.400     29.95196
  34.71813    2830.800     29.14172
  34.73528    2749.500     28.72020
  34.75242    2768.100     28.81718
  34.76957    2848.200     29.23115
  34.78671    2959.800     29.79832
  34.80386    3192.900     31.92900
  34.82100    3492.300     34.92300
  34.83815    3704.400     37.04400
  34.85529    3964.200     39.64200
  34.87243    4122.300     41.22300
  34.88958    4217.700     42.17700
  34.90672    4168.800     41.68800
  34.92387    4011.900     40.11900
  34.94101    3813.600     38.13600
  34.95816    3607.500     36.07500
  34.97530    3447.000     34.47000
  34.99245    3264.900     32.64900
  35.00959    3143.400     31.43400
  35.02674    3067.800     30.67800
  35.04388    3006.900     30.06900
  35.06103    2902.500     29.50847
  35.07817    2795.400     28.95894
  35.09531    2644.200     28.16487
  35.11246    2563.500     27.73175
  35.12960    2537.700     27.59185
  35.14675    2479.500     27.27361
  35.16389    2387.700     26.76397
  35.18104    2357.400     26.59361
  35.19818    2375.100     26.69326
  35.21533    2299.500     26.26500
  35.23247    2341.200     26.50208
  35.24962    2433.000     27.01666
  35.26676    2424.600     26.96998
  35.28391    2386.800     26.75892
  35.30105    2361.600     26.61729
  35.31820    2219.100     25.80174
  35.33534    2256.900     26.02057
  35.35249    2150.400     25.39921
  35.36963    2094.600     25.06751
  35.38678    2080.800     24.98480
  35.40392    2073.300     24.93973
  35.42107    2102.400     25.11414
  35.43821    2154.000     25.42047
  35.45535    2187.900     25.61972
  35.47250    2173.800     25.53703
  35.48964    2265.000     26.06722
  35.50679    2410.500     26.89145
  35.52393    2556.000     27.69116
  35.54108    2762.100     28.78593
  35.55822    2836.200     29.16951
  35.57537    3042.000     30.42000
  35.59251    2955.000     29.77415
  35.60966    2909.100     29.54201
  35.62680    2819.400     29.08298
  35.64395    2709.900     28.51263
  35.66109    2540.700     27.60815
  35.67823    2404.200     26.85629
  35.69538    2253.000     25.99808
  35.71252    2206.800     25.73014
  35.72967    2193.300     25.65132
  35.74681    2171.100     25.52117
  35.76396    2201.400     25.69864
  35.78111    2201.700     25.70039
  35.79825    2294.400     26.23585
  35.81539    2367.300     26.64939
  35.83254    2416.800     26.92657
  35.84968    2492.400     27.34447
  35.86683    2585.400     27.84996
  35.88397    2575.200     27.79497
  35.90112    2682.900     28.37023
  35.91826    2583.000     27.83703
  35.93541    2565.300     27.74149
  35.95255    2604.000     27.94995
  35.96970    2579.100     27.81600
  35.98684    2608.800     27.97571
  36.00398    2710.800     28.51736
  36.02113    2805.000     29.00862
  36.03827    2898.000     29.48559
  36.05542    2954.400     29.77113
  36.07256    3083.400     30.83400
  36.08971    3070.500     30.70500
  36.10685    3136.500     31.36500
  36.12400    3057.300     30.57300
  36.14114    3012.300     30.12300
  36.15829    3131.400     31.31400
  36.17543    3275.700     32.75700
  36.19258    3638.100     36.38100
  36.20972    3948.300     39.48300
  36.22686    4309.500     43.09500
  36.24401    4308.600     43.08600
  36.26115    4307.700     43.07700
  36.27830    4059.000     40.59000
  36.29544    3694.500     36.94500
  36.31259    3468.000     34.68000
  36.32973    3232.200     32.32200
  36.34688    3116.400     31.16400
  36.36402    2986.800     29.93393
  36.38117    2849.400     29.23731
  36.39831    2716.500     28.54733
  36.41546    2540.100     27.60489
  36.43260    2448.000     27.09982
  36.44975    2329.200     26.43407
  36.46689    2288.100     26.19981
  36.48404    2242.500     25.93743
  36.50118    2195.400     25.66359
  36.51833    2148.600     25.38858
  36.53547    2149.500     25.39390
  36.55262    2219.400     25.80349
  36.56976    2164.200     25.48058
  36.58690    2267.400     26.08103
  36.60405    2317.800     26.36930
  36.62119    2406.900     26.87136
  36.63834    2530.500     27.55268
  36.65548    2728.200     28.60874
  36.67263    3015.600     30.15600
  36.68977    3188.400     31.88400
  36.70692    3209.100     32.09100
  36.72406    3176.400     31.76400
  36.74121    3113.700     31.13700
  36.75835    2972.100     29.86018
  36.77550    2733.000     28.63390
  36.79264    2693.400     28.42569
  36.80978    2597.400     27.91451
  36.82693    2637.900     28.13130
  36.84407    2670.000     28.30194
  36.86122    2727.300     28.60402
  36.87836    2935.500     29.67575
  36.89551    3113.700     31.13700
  36.91265    3267.900     32.67900
  36.92980    3435.600     34.35600
  36.94694    3426.900     34.26900
  36.96409    3324.000     33.24000
  36.98123    3108.900     31.08900
  36.99838    3011.700     30.11700
  37.01552    2780.400     28.88114
  37.03267    2646.000     28.17446
  37.04981    2550.900     27.66352
  37.06696    2532.600     27.56411
  37.08410    2535.900     27.58206
  37.10125    2559.900     27.71227
  37.11839    2572.200     27.77877
  37.13554    2584.800     27.84672
  37.15268    2407.500     26.87471
  37.16982    2367.000     26.64770
  37.18697    2310.600     26.32831
  37.20411    2295.300     26.24100
  37.22126    2274.600     26.12240
  37.23840    2286.300     26.18950
  37.25555    2311.800     26.33515
  37.27269    2279.700     26.15167
  37.28984    2297.100     26.25129
  37.30698    2288.400     26.20153
  37.32413    2224.800     25.83486
  37.34127    2124.900     25.24817
  37.35842    2103.000     25.11772
  37.37556    2070.000     24.91987
  37.39270    2035.800     24.71316
  37.40985    2047.200     24.78225
  37.42699    2065.500     24.89277
  37.44414    2095.200     25.07110
  37.46128    2136.900     25.31936
  37.47843    2188.500     25.62323
  37.49557    2207.400     25.73364
  37.51272    2309.700     26.32318
  37.52986    2450.100     27.11144
  37.54701    2559.000     27.70740
  37.56415    2560.200     27.71390
  37.58130    2653.200     28.21276
  37.59844    2701.800     28.46998
  37.61559    2674.500     28.32578
  37.63273    2689.500     28.40511
  37.64988    2699.400     28.45734
  37.66702    2645.400     28.17126
  37.68417    2679.000     28.34961
  37.70131    2682.000     28.36547
  37.71846    2610.900     27.98696
  37.73560    2623.500     28.05441
  37.75274    2612.700     27.99661
  37.76989    2680.200     28.35595
  37.78703    2698.200     28.45101
  37.80418    2752.500     28.73587
  37.82132    2672.100     28.31307
  37.83847    2703.600     28.47947
  37.85561    2593.200     27.89194
  37.87276    2530.800     27.55431
  37.88990    2431.200     27.00667
  37.90705    2352.300     26.56483
  37.92419    2213.100     25.76684
  37.94133    2224.800     25.83486
  37.95848    2161.200     25.46292
  37.97562    2226.000     25.84183
  37.99277    2261.700     26.04823
  38.00991    2309.700     26.32318
  38.02706    2451.000     27.11642
  38.04420    2609.100     27.97731
  38.06135    2758.500     28.76717
  38.07849    2950.200     29.74996
  38.09564    3162.000     31.62000
  38.11278    3349.500     33.49500
  38.12993    3441.300     34.41300
  38.14707    3372.300     33.72300
  38.16422    3302.700     33.02700
  38.18136    3093.000     30.93000
  38.19851    2895.000     29.47033
  38.21565    2825.100     29.11237
  38.23280    2667.000     28.28604
  38.24994    2647.800     28.18404
  38.26709    2745.600     28.69983
  38.28423    2822.100     29.09691
  38.30137    2975.700     29.87825
  38.31852    3014.700     30.14700
  38.33566    3039.900     30.39900
  38.35281    3041.700     30.41700
  38.36995    2997.900     29.98950
  38.38710    2959.500     29.79681
  38.40424    3014.400     30.14400
  38.42139    2954.700     29.77264
  38.43853    2975.700     29.87825
  38.45568    2965.200     29.82549
  38.47282    2890.200     29.44588
  38.48997    2878.500     29.38622
  38.50711    2953.500     29.76659
  38.52425    2989.800     29.94896
  38.54140    2956.800     29.78322
  38.55854    3037.200     30.37200
  38.57569    3021.000     30.21000
  38.59283    3036.300     30.36300
  38.60998    2819.700     29.08453
  38.62712    2667.000     28.28604
  38.64427    2483.100     27.29341
  38.66141    2401.200     26.83953
  38.67856    2266.500     26.07585
  38.69570    2171.100     25.52117
  38.71285    2151.900     25.40807
  38.72999    2048.400     24.78951
  38.74714    2016.900     24.59817
  38.76428    1949.400     24.18305
  38.78143    1939.500     24.12157
  38.79857    1963.500     24.27035
  38.81572    1913.400     23.95872
  38.83286    1839.300     23.49021
  38.85001    1875.000     23.71708
  38.86715    1797.300     23.22046
  38.88429    1867.500     23.66960
  38.90144    1789.800     23.17197
  38.91858    1794.600     23.20302
  38.93573    1810.200     23.30365
  38.95287    1764.300     23.00630
  38.97002    1818.900     23.35958
  38.98716    1769.100     23.03758
  39.00431    1787.700     23.15837
  39.02145    1796.400     23.21465
  39.03860    1843.200     23.51510
  39.05574    1848.300     23.54761
  39.07289    1870.200     23.68670
  39.09003    1927.800     24.04870
  39.10717    1965.600     24.28333
  39.12432    2001.000     24.50102
  39.14146    2023.500     24.63839
  39.15861    2099.100     25.09442
  39.17575    2138.400     25.32825
  39.19290    2168.400     25.50529
  39.21004    2171.700     25.52469
  39.22719    2187.900     25.61972
  39.24433    2208.000     25.73713
  39.26148    2167.500     25.50000
  39.27862    2040.000     24.73863
  39.29576    1967.700     24.29630
  39.31291    1939.200     24.11970
  39.33006    1884.300     23.77583
  39.34720    1859.100     23.61631
  39.36435    1839.300     23.49021
  39.38149    1787.400     23.15643
  39.39864    1858.500     23.61250
  39.41578    1837.500     23.47871
  39.43293    1802.100     23.25145
  39.45007    1853.400     23.58008
  39.46721    1815.000     23.33452
  39.48436    1830.300     23.43267
  39.50150    1941.300     24.13276
  39.51865    1922.100     24.01312
  39.53579    1980.000     24.37212
  39.55294    2025.600     24.65117
  39.57008    2020.500     24.62011
  39.58723    2071.200     24.92709
  39.60437    2072.100     24.93251
  39.62152    2117.100     25.20179
  39.63866    2082.000     24.99200
  39.65580    2256.300     26.01711
  39.67295    2329.500     26.43577
  39.69009    2540.700     27.60815
  39.70724    2693.700     28.42728
  39.72438    2963.400     29.81644
  39.74153    3142.500     31.42500
  39.75867    3354.600     33.54600
  39.77582    3414.000     34.14000
  39.79296    3297.900     32.97900
  39.81011    3164.700     31.64700
  39.82725    2935.200     29.67423
  39.84440    2706.900     28.49684
  39.86154    2626.200     28.06884
  39.87868    2391.600     26.78582
  39.89583    2312.100     26.33686
  39.91298    2211.300     25.75636
  39.93012    2165.700     25.48941
  39.94727    2180.400     25.57577
  39.96441    2141.100     25.34423
  39.98156    2128.200     25.26777
  39.99880    2034.175     20.34175
  40.01595    2019.856     20.19855
  40.03309    2037.448     20.37448
  40.05024    2035.675     20.35675
  40.06738    2041.267     20.41267
  40.08452    2027.084     20.27084
  40.10167    2085.452     20.85452
  40.11881    2123.501     21.23501
  40.13596    2143.821     21.43821
  40.15310    2237.238     22.37238
  40.17025    2276.378     22.76378
  40.18739    2304.335     23.04335
  40.20454    2354.657     23.54657
  40.22168    2305.835     23.05835
  40.23883    2278.833     22.78832
  40.25597    2256.876     22.56876
  40.27312    2242.557     22.42557
  40.29026    2294.107     22.94106
  40.30740    2314.563     23.14563
  40.32455    2330.246     23.30246
  40.34169    2311.835     23.11835
  40.35884    2292.197     22.92197
  40.37598    2299.698     22.99698
  40.39313    2242.693     22.42693
  40.41027    2255.103     22.55103
  40.42742    2218.555     22.18554
  40.44456    2287.288     22.87288
  40.46171    2349.066     23.49066
  40.47885    2400.888     24.00888
  40.49599    2535.764     25.35764
  40.51314    2614.180     26.14179
  40.53028    2695.868     26.95868
  40.54743    2738.417     27.38418
  40.56458    2700.369     27.00369
  40.58172    2654.683     26.54683
  40.59887    2551.174     25.51174
  40.61601    2415.617     24.15617
  40.63315    2319.882     23.19881
  40.65030    2246.784     22.46784
  40.66744    2257.831     22.57831
  40.68459    2218.418     22.18418
  40.70173    2214.873     22.14873
  40.71888    2213.918     22.13918
  40.73602    2251.148     22.51148
  40.75317    2272.696     22.72696
  40.77031    2292.743     22.92743
  40.78746    2264.104     22.64104
  40.80460    2272.696     22.72696
  40.82175    2291.652     22.91652
  40.83889    2253.194     22.53194
  40.85603    2236.829     22.36829
  40.87318    2162.777     21.62777
  40.89032    2110.818     21.10818
  40.90747    2122.274     21.22273
  40.92461    2060.768     20.60768
  40.94176    2039.085     20.39085
  40.95890    2038.266     20.38266
  40.97605    2025.993     20.25992
  40.99319    1991.080     19.91080
  41.01034    2006.082     20.06082
  41.02748    1968.851     19.68851
  41.04463    1957.259     19.57259
  41.06177    1996.672     19.96672
  41.07891    2031.311     20.31311
  41.09606    2074.815     20.74815
  41.11320    2155.686     21.55685
  41.13035    2236.556     22.36556
  41.14750    2354.521     23.54521
  41.16464    2463.621     24.63621
  41.18179    2612.952     26.12952
  41.19893    2750.282     27.50282
  41.21607    2920.888     29.20888
  41.23322    3036.125     30.36125
  41.25036    3133.088     31.33088
  41.26751    3176.592     31.76591
  41.28465    3172.091     31.72091
  41.30180    3116.450     31.16450
  41.31894    3052.081     30.52081
  41.33609    3023.578     30.23578
  41.35323    2944.617     29.44617
  41.37038    2906.568     29.06568
  41.38752    2835.244     28.35244
  41.40467    2762.010     27.62010
  41.42181    2705.688     27.05687
  41.43895    2646.228     26.46228
  41.45610    2621.953     26.21953
  41.47324    2589.768     25.89768
  41.49039    2601.770     26.01769
  41.50753    2577.767     25.77767
  41.52468    2495.669     24.95669
  41.54182    2460.348     24.60348
  41.55897    2379.068     23.79068
  41.57611    2299.834     22.99834
  41.59326    2193.598     21.93598
  41.61040    2135.229     21.35229
  41.62755    2105.636     21.05636
  41.64469    2055.859     20.55859
  41.66183    2084.770     20.84770
  41.67898    2083.543     20.83543
  41.69613    2071.815     20.71815
  41.71327    2017.810     20.17810
  41.73042    1979.761     19.79761
  41.74756    1973.761     19.73761
  41.76471    1939.394     19.39394
  41.78185    1905.573     19.05573
  41.79899    1899.573     18.99573
  41.81614    1863.979     18.63979
  41.83328    1886.208     18.86208
  41.85043    1870.252     18.70252
  41.86757    1881.162     18.81162
  41.88472    1901.482     19.01482
  41.90186    1917.301     19.17301
  41.91901    1955.077     19.55077
  41.93615    2049.722     20.49722
  41.95330    2095.271     20.95271
  41.97044    2173.414     21.73414
  41.98759    2332.837     23.32837
  42.00473    2484.896     24.84896
  42.02187    2744.827     27.44827
  42.03902    2967.937     29.67937
  42.05616    3195.411     31.95411
  42.07331    3379.791     33.79791
  42.09045    3448.524     34.48524
  42.10760    3421.249     34.21249
  42.12474    3319.786     33.19786
  42.14189    3136.906     31.36906
  42.15903    2905.750     29.05750
  42.17618    2684.686     26.84686
  42.19332    2503.034     25.03034
  42.21046    2338.565     23.38565
  42.22761    2263.559     22.63558
  42.24475    2215.691     22.15691
  42.26190    2155.958     21.55958
  42.27905    2114.500     21.14500
  42.29619    2100.999     21.00999
  42.31334    2029.538     20.29538
  42.33048    1999.127     19.99127
  42.34763    1945.804     19.45804
  42.36477    1935.985     19.35985
  42.38191    1864.661     18.64661
  42.39906    1860.433     18.60433
  42.41620    1824.430     18.24430
  42.43335    1804.928     18.04928
  42.45049    1802.610     18.02610
  42.46764    1821.702     18.21702
  42.48478    1774.107     17.74107
  42.50193    1809.565     18.09565
  42.51907    1784.063     17.84063
  42.53622    1799.746     17.99746
  42.55336    1835.476     18.35476
  42.57050    1836.022     18.36022
  42.58765    1818.702     18.18702
  42.60479    1898.754     18.98754
  42.62194    1869.706     18.69706
  42.63908    1942.940     19.42940
  42.65623    1997.763     19.97763
  42.67337    2090.635     20.90634
  42.69052    2117.773     21.17773
  42.70766    2186.506     21.86506
  42.72481    2226.874     22.26873
  42.74195    2227.419     22.27419
  42.75910    2200.962     22.00962
  42.77624    2130.320     21.30320
  42.79338    2115.728     21.15727
  42.81053    2067.042     20.67042
  42.82767    2033.902     20.33902
  42.84482    2003.491     20.03491
  42.86197    1980.989     19.80989
  42.87911    1937.758     19.37758
  42.89626    1917.165     19.17165
  42.91340    1909.801     19.09801
  42.93054    1864.933     18.64933
  42.94769    1913.619     19.13619
  42.96483    1854.569     18.54569
  42.98198    1896.027     18.96027
  42.99912    1864.661     18.64661
  43.01627    1920.574     19.20574
  43.03341    1941.440     19.41440
  43.05056    1935.985     19.35985
  43.06770    1995.581     19.95581
  43.08485    2096.362     20.96362
  43.10199    2155.686     21.55685
  43.11914    2233.283     22.33283
  43.13628    2386.160     23.86160
  43.15342    2532.218     25.32218
  43.17057    2710.188     27.10188
  43.18771    2877.248     28.77248
  43.20486    3018.260     30.18260
  43.22200    3040.353     30.40353
  43.23915    3112.359     31.12359
  43.25629    3062.582     30.62582
  43.27344    2994.667     29.94667
  43.29058    2999.986     29.99985
  43.30773    2892.385     28.92385
  43.32487    2776.466     27.76466
  43.34202    2738.827     27.38827
  43.35916    2669.548     26.69548
  43.37630    2629.590     26.29590
  43.39345    2527.581     25.27581
  43.41059    2533.582     25.33582
  43.42774    2448.756     24.48756
  43.44489    2397.615     23.97615
  43.46203    2407.298     24.07298
  43.47918    2304.335     23.04335
  43.49632    2199.462     21.99462
  43.51346    2159.913     21.59913
  43.53061    2099.363     20.99363
  43.54775    2025.720     20.25720
  43.56490    1985.080     19.85080
  43.58204    1966.260     19.66260
  43.59919    1968.442     19.68442
  43.61633    1952.214     19.52213
  43.63348    1958.760     19.58759
  43.65062    1962.578     19.62578
  43.66777    1999.127     19.99127
  43.68491    2005.945     20.05945
  43.70206    1988.489     19.88489
  43.71920    1988.080     19.88080
  43.73634    1961.623     19.61623
  43.75349    1957.805     19.57805
  43.77063    1936.939     19.36939
  43.78778    1936.667     19.36667
  43.80492    1967.624     19.67624
  43.82207    1970.351     19.70351
  43.83921    1977.170     19.77170
  43.85636    2009.082     20.09082
  43.87350    2094.726     20.94726
  43.89065    2067.451     20.67451
  43.90779    2098.544     20.98544
  43.92494    2106.454     21.06454
  43.94208    2122.410     21.22410
  43.95922    2081.770     20.81770
  43.97637    2050.677     20.50676
  43.99352    2047.540     20.47540
  44.01066    2001.445     20.01445
  44.02781    1996.808     19.96808
  44.04495    1990.671     19.90671
  44.06210    1969.260     19.69260
  44.07924    2006.354     20.06355
  44.09638    1977.852     19.77852
  44.11353    1987.262     19.87262
  44.13067    2047.949     20.47949
  44.14782    2035.266     20.35266
  44.16496    2081.361     20.81361
  44.18211    2085.316     20.85316
  44.19925    2099.635     20.99635
  44.21640    2143.685     21.43685
  44.23354    2144.094     21.44094
  44.25069    2188.416     21.88416
  44.26783    2213.645     22.13645
  44.28497    2221.555     22.21555
  44.30212    2249.921     22.49921
  44.31926    2257.422     22.57421
  44.33641    2313.063     23.13063
  44.35355    2370.886     23.70886
  44.37070    2441.801     24.41801
  44.38784    2574.904     25.74903
  44.40499    2727.235     27.27235
  44.42213    2933.298     29.33298
  44.43928    3111.541     31.11541
  44.45642    3241.234     32.41233
  44.47357    3410.885     34.10884
  44.49071    3460.116     34.60116
  44.50785    3523.394     35.23394
  44.52500    3554.079     35.54078
  44.54214    3489.982     34.89982
  44.55929    3386.201     33.86201
  44.57644    3249.689     32.49689
  44.59358    3121.769     31.21769
  44.61073    2908.069     29.08068
  44.62787    2720.007     27.20007
  44.64501    2581.586     25.81586
  44.66216    2436.073     24.36073
  44.67930    2283.197     22.83196
  44.69645    2249.103     22.49103
  44.71359    2185.006     21.85006
  44.73074    2132.365     21.32365
  44.74788    2114.909     21.14909
  44.76503    2075.770     20.75769
  44.78217    2092.135     20.92135
  44.79932    2091.726     20.91726
  44.81646    2100.044     21.00044
  44.83361    2094.862     20.94862
  44.85075    2178.324     21.78324
  44.86789    2173.823     21.73823
  44.88504    2289.743     22.89742
  44.90218    2306.244     23.06244
  44.91933    2309.517     23.09517
  44.93647    2325.746     23.25746
  44.95362    2298.334     22.98334
  44.97076    2268.468     22.68468
  44.98791    2251.012     22.51012
  45.00505    2271.468     22.71468
  45.02220    2242.693     22.42693
  45.03934    2242.829     22.42829
  45.05649    2235.602     22.35602
  45.07363    2210.781     22.10781
  45.09077    2188.825     21.88825
  45.10792    2143.685     21.43685
  45.12506    2071.815     20.71815
  45.14221    2054.631     20.54631
  45.15936    1982.489     19.82489
  45.17650    1944.304     19.44304
  45.19365    1965.578     19.65578
  45.21079    1889.072     18.89072
  45.22793    1883.344     18.83344
  45.24508    1877.616     18.77616
  45.26222    1863.433     18.63433
  45.27937    1842.704     18.42704
  45.29651    1865.751     18.65751
  45.31366    1869.706     18.69706
  45.33080    1911.028     19.11028
  45.34795    1941.031     19.41031
  45.36509    1973.488     19.73488
  45.38224    2058.859     20.58859
  45.39938    2059.268     20.59268
  45.41653    2163.323     21.63322
  45.43367    2161.823     21.61822
  45.45081    2148.185     21.48185
  45.46796    2175.324     21.75324
  45.48510    2118.592     21.18591
  45.50225    2002.945     20.02945
  45.51939    1998.036     19.98036
  45.53654    1985.353     19.85353
  45.55368    1927.666     19.27666
  45.57083    1906.801     19.06800
  45.58797    1905.982     19.05982
  45.60512    1922.620     19.22620
  45.62226    1890.572     18.90572
  45.63941    1880.753     18.80753
  45.65655    1871.070     18.71070
  45.67369    1902.300     19.02300
  45.69084    1924.938     19.24938
  45.70798    1916.483     19.16483
  45.72513    1906.937     19.06937
  45.74228    1918.938     19.18938
  45.75942    1944.713     19.44713
  45.77657    1984.671     19.84671
  45.79371    2018.083     20.18083
  45.81085    2108.772     21.08772
  45.82800    2072.360     20.72360
  45.84514    2144.094     21.44094
  45.86229    2170.414     21.70414
  45.87943    2194.143     21.94143
  45.89658    2257.149     22.57149
  45.91372    2304.607     23.04608
  45.93087    2350.975     23.50975
  45.94801    2392.024     23.92024
  45.96516    2488.169     24.88169
  45.98230    2595.905     25.95905
  45.99945    2650.592     26.50592
  46.01659    2779.194     27.79194
  46.03373    2840.563     28.40563
  46.05088    2842.881     28.42881
  46.06802    2843.018     28.43017
  46.08517    2783.012     27.83012
  46.10231    2715.507     27.15507
  46.11946    2664.366     26.64366
  46.13660    2605.724     26.05724
  46.15375    2568.767     25.68767
  46.17089    2521.990     25.21990
  46.18804    2492.669     24.92669
  46.20518    2542.719     25.42719
  46.22232    2533.718     25.33718
  46.23947    2588.677     25.88677
  46.25661    2623.590     26.23590
  46.27376    2634.500     26.34499
  46.29090    2637.500     26.37500
  46.30805    2606.952     26.06952
  46.32520    2531.536     25.31536
  46.34234    2418.754     24.18754
  46.35948    2388.342     23.88342
  46.37663    2334.610     23.34610
  46.39377    2245.557     22.45557
  46.41092    2217.600     22.17600
  46.42806    2123.637     21.23637
  46.44521    2136.457     21.36456
  46.46235    2144.912     21.44912
  46.47950    2122.683     21.22683
  46.49664    2086.680     20.86679
  46.51379    2095.271     20.95271
  46.53093    2097.590     20.97590
  46.54808    2104.272     21.04272
  46.56522    2156.640     21.56640
  46.58236    2143.139     21.43139
  46.59951    2191.416     21.91416
  46.61665    2206.008     22.06008
  46.63380    2200.008     22.00008
  46.65094    2200.689     22.00689
  46.66809    2235.192     22.35192
  46.68523    2207.781     22.07781
  46.70238    2215.963     22.15963
  46.71952    2261.649     22.61649
  46.73667    2262.195     22.62195
  46.75381    2366.795     23.66795
  46.77096    2454.075     24.54075
  46.78810    2543.674     25.43674
  46.80524    2604.361     26.04361
  46.82239    2763.783     27.63783
  46.83953    2766.511     27.66511
  46.85668    2765.283     27.65283
  46.87383    2749.191     27.49191
  46.89097    2691.914     26.91913
  46.90812    2582.677     25.82677
  46.92526    2485.987     24.85987
  46.94240    2403.752     24.03752
  46.95955    2315.108     23.15108
  46.97669    2247.193     22.47193
  46.99384    2262.195     22.62195
  47.01098    2247.193     22.47193
  47.02813    2271.468     22.71468
  47.04527    2291.515     22.91515
  47.06242    2350.566     23.50566
  47.07956    2369.522     23.69522
  47.09671    2467.985     24.67985
  47.11385    2475.213     24.75213
  47.13100    2502.897     25.02897
  47.14814    2550.492     25.50492
  47.16528    2567.403     25.67403
  47.18243    2607.906     26.07906
  47.19957    2615.134     26.15134
  47.21672    2645.819     26.45819
  47.23386    2695.050     26.95050
  47.25101    2713.734     27.13734
  47.26815    2758.465     27.58465
  47.28530    2729.962     27.29962
  47.30244    2752.055     27.52055
  47.31959    2783.421     27.83421
  47.33673    2747.282     27.47282
  47.35388    2762.692     27.62692
  47.37102    2683.731     26.83731
  47.38816    2634.363     26.34363
  47.40531    2581.859     25.81859
  47.42245    2460.621     24.60621
  47.43960    2427.209     24.27209
  47.45675    2376.614     23.76614
  47.47389    2357.385     23.57385
  47.49104    2299.016     22.99016
  47.50818    2310.472     23.10472
  47.52532    2333.519     23.33519
  47.54247    2429.527     24.29527
  47.55961    2483.532     24.83532
  47.57676    2576.676     25.76676
  47.59390    2597.542     25.97542
  47.61105    2704.460     27.04460
  47.62819    2757.101     27.57101
  47.64534    2764.329     27.64329
  47.66248    2767.056     27.67056
  47.67963    2733.917     27.33917
  47.69677    2732.553     27.32553
  47.71392    2732.144     27.32144
  47.73106    2730.917     27.30917
  47.74820    2664.775     26.64775
  47.76535    2604.497     26.04497
  47.78249    2543.264     25.43264
  47.79964    2472.349     24.72349
  47.81678    2405.116     24.05116
  47.83393    2298.198     22.98198
  47.85107    2223.601     22.23600
  47.86822    2155.276     21.55276
  47.88536    2132.093     21.32092
  47.90251    2123.910     21.23910
  47.91965    2102.226     21.02226
  47.93679    2142.457     21.42457
  47.95394    2132.911     21.32911
  47.97108    2172.869     21.72869
  47.98823    2199.326     21.99326
  48.00537    2201.917     22.01917
  48.02252    2262.877     22.62877
  48.03967    2327.519     23.27518
  48.05681    2340.474     23.40474
  48.07396    2341.292     23.41292
  48.09110    2326.700     23.26700
  48.10824    2309.108     23.09108
  48.12539    2243.648     22.43648
  48.14253    2212.690     22.12691
  48.15968    2145.458     21.45457
  48.17682    2126.910     21.26910
  48.19397    2000.354     20.00354
  48.21111    1992.990     19.92990
  48.22826    1954.396     19.54395
  48.24540    1961.487     19.61487
  48.26255    1992.308     19.92308
  48.27969    1977.988     19.77988
  48.29683    2001.172     20.01172
  48.31398    2047.676     20.47676
  48.33112    2071.133     20.71133
  48.34827    2145.048     21.45048
  48.36541    2280.469     22.80469
  48.38256    2380.432     23.80432
  48.39970    2485.441     24.85441
  48.41685    2578.449     25.78449
  48.43399    2704.051     27.04051
  48.45114    2793.104     27.93104
  48.46828    2879.157     28.79157
  48.48543    2847.245     28.47245
  48.50257    2770.057     27.70057
  48.51971    2728.462     27.28462
  48.53686    2634.909     26.34908
  48.55400    2587.723     25.87723
  48.57115    2463.894     24.63894
  48.58829    2392.160     23.92160
  48.60544    2314.017     23.14017
  48.62259    2282.515     22.82515
  48.63973    2190.325     21.90325
  48.65687    2111.500     21.11500
  48.67402    2064.178     20.64178
  48.69116    1975.806     19.75806
  48.70831    1940.076     19.40076
  48.72545    1859.069     18.59069
  48.74260    1836.704     18.36703
  48.75974    1818.566     18.18566
  48.77689    1819.657     18.19657
  48.79403    1796.609     17.96609
  48.81118    1793.745     17.93745
  48.82832    1780.653     17.80653
  48.84547    1792.654     17.92654
  48.86261    1801.246     18.01246
  48.87975    1812.429     18.12429
  48.89690    1827.703     18.27703
  48.91404    1835.476     18.35476
  48.93119    1846.386     18.46386
  48.94833    1875.161     18.75161
  48.96548    1874.616     18.74616
  48.98262    1892.617     18.92617
  48.99977    1940.349     19.40349
  49.01691    1939.940     19.39940
  49.03406    1962.714     19.62714
  49.05120    1980.852     19.80852
  49.06835    1975.397     19.75397
  49.08549    1983.716     19.83716
  49.10263    1986.716     19.86716
  49.11978    2014.946     20.14946
  49.13692    1978.807     19.78807
  49.15407    1951.668     19.51668
  49.17122    1949.622     19.49622
  49.18836    1943.076     19.43076
  49.20551    1931.484     19.31484
  49.22265    1935.712     19.35712
  49.23979    1949.759     19.49759
  49.25694    1981.125     19.81125
  49.27408    2007.309     20.07309
  49.29123    2005.536     20.05536
  49.30837    2039.357     20.39357
  49.32552    2049.040     20.49040
  49.34266    2041.267     20.41267
  49.35981    2071.951     20.71951
  49.37695    2044.403     20.44403
  49.39410    2084.634     20.84634
  49.41124    2109.727     21.09727
  49.42839    2124.319     21.24319
  49.44553    2147.367     21.47367
  49.46267    2104.954     21.04954
  49.47982    2070.451     20.70451
  49.49696    2082.043     20.82043
  49.51411    2039.494     20.39494
  49.53125    1982.352     19.82352
  49.54840    1895.481     18.95481
  49.56554    1884.844     18.84844
  49.58269    1848.841     18.48841
  49.59983    1855.114     18.55114
  49.61698    1818.702     18.18702
  49.63412    1822.248     18.22248
  49.65127    1862.751     18.62751
  49.66841    1872.025     18.72025
  49.68555    1911.301     19.11301
  49.70270    1924.393     19.24393
  49.71984    1978.534     19.78534
  49.73699    2042.903     20.42903
  49.75414    2051.495     20.51495
  49.77128    2089.953     20.89953
  49.78843    2094.180     20.94180
  49.80557    2061.859     20.61859
  49.82271    2046.722     20.46721
  49.83986    2008.673     20.08673
  49.85700    1980.170     19.80170
  49.87415    1968.169     19.68169
  49.89129    1960.260     19.60260
  49.90844    1962.169     19.62169
  49.92558    1976.352     19.76352
  49.94273    1993.808     19.93808
  49.95987    1937.758     19.37758
  49.97702    1997.763     19.97763
  49.99416    1999.536     19.99536
  50.01130    1964.214     19.64215
  50.02845    1989.035     19.89035
  50.04559    1952.895     19.52895
  50.06274    1994.626     19.94626
  50.07988    2003.491     20.03491
  50.09703    2046.176     20.46176
  50.11417    2023.129     20.23129
  50.13132    2093.771     20.93771
  50.14846    2113.000     21.13000
  50.16561    2172.187     21.72187
  50.18275    2148.049     21.48049
  50.19990    2177.233     21.77233
  50.21704    2168.505     21.68505
  50.23418    2137.548     21.37548
  50.25133    2195.371     21.95371
  50.26847    2199.189     21.99189
  50.28562    2186.234     21.86234
  50.30276    2214.463     22.14463
  50.31991    2234.920     22.34920
  50.33706    2273.514     22.73514
  50.35420    2311.017     23.11017
  50.37134    2338.020     23.38020
  50.38849    2467.031     24.67031
  50.40563    2515.989     25.15989
  50.42278    2619.907     26.19907
  50.43992    2699.687     26.99687
  50.45707    2731.735     27.31735
  50.47421    2732.690     27.32690
  50.49136    2663.275     26.63275
  50.50850    2595.360     25.95360
  50.52565    2497.715     24.97715
  50.54279    2353.703     23.53703
  50.55994    2250.875     22.50875
  50.57708    2203.281     22.03280
  50.59422    2131.956     21.31956
  50.61137    2057.086     20.57086
  50.62851    2034.993     20.34993
  50.64566    1994.899     19.94899
  50.66280    1937.758     19.37758
  50.67995    1922.484     19.22484
  50.69709    1891.390     18.91390
  50.71424    1900.800     19.00800
  50.73138    1898.891     18.98891
  50.74853    1914.983     19.14983
  50.76567    1934.212     19.34212
  50.78282    1956.987     19.56986
  50.79996    1943.622     19.43622
  50.81710    1956.714     19.56714
  50.83425    1969.806     19.69806
  50.85139    1910.346     19.10346
  50.86854    1916.210     19.16210
  50.88568    1884.844     18.84844
  50.90283    1880.207     18.80207
  50.91998    1868.206     18.68206
  50.93712    1861.251     18.61251
  50.95426    1826.748     18.26748
  50.97141    1869.161     18.69161
  50.98855    1863.297     18.63297
  51.00570    1811.201     18.11201
  51.02284    1837.795     18.37794
  51.03999    1835.885     18.35885
  51.05713    1831.249     18.31249
  51.07428    1794.700     17.94700
  51.09142    1791.018     17.91018
  51.10857    1750.651     17.50651
  51.12571    1747.378     17.47378
  51.14286    1748.878     17.48878
  51.16000    1701.146     17.01147
  51.17714    1714.102     17.14102
  51.19429    1705.647     17.05647
  51.21143    1675.099     16.75099
  51.22858    1722.421     17.22421
  51.24572    1706.192     17.06192
  51.26287    1720.512     17.20512
  51.28001    1753.651     17.53651
  51.29716    1797.291     17.97291
  51.31430    1856.342     18.56342
  51.33145    1894.663     18.94663
  51.34859    1936.939     19.36939
  51.36574    1971.579     19.71579
  51.38288    1965.715     19.65715
  51.40002    2007.991     20.07991
  51.41717    1974.443     19.74443
  51.43431    1960.942     19.60941
  51.45146    1947.304     19.47304
  51.46861    1886.753     18.86753
  51.48575    1912.392     19.12392
  51.50290    1870.252     18.70252
  51.52004    1896.300     18.96300
  51.53718    1899.573     18.99573
  51.55433    1877.616     18.77616
  51.57147    1881.707     18.81707
  51.58862    1874.889     18.74889
  51.60576    1854.432     18.54432
  51.62291    1840.931     18.40931
  51.64005    1798.109     17.98109
  51.65720    1780.108     17.80108
  51.67434    1779.290     17.79290
  51.69149    1742.604     17.42604
  51.70863    1735.786     17.35786
  51.72578    1673.189     16.73189
  51.74292    1685.600     16.85600
  51.76006    1665.825     16.65825
  51.77721    1650.142     16.50142
  51.79435    1614.412     16.14412
  51.81150    1615.503     16.15503
  51.82864    1600.365     16.00365
  51.84579    1621.367     16.21367
  51.86293    1624.231     16.24231
  51.88008    1638.550     16.38550
  51.89722    1612.366     16.12366
  51.91437    1615.912     16.15912
  51.93151    1607.184     16.07184
  51.94865    1643.051     16.43051
  51.96580    1640.596     16.40596
  51.98294    1655.188     16.55188
  52.00009    1651.642     16.51642
  52.01723    1675.781     16.75780
  52.03438    1668.144     16.68144
  52.05153    1636.914     16.36914
  52.06867    1656.552     16.56552
  52.08581    1603.229     16.03229
  52.10296    1611.411     16.11411
  52.12010    1602.820     16.02820
  52.13725    1559.043     15.59043
  52.15439    1552.906     15.52906
  52.17154    1562.316     15.62316
  52.18868    1561.771     15.61771
  52.20583    1542.951     15.42951
  52.22297    1520.995     15.20995
