# Supplementary material for: A good-practice guide to solving and refining mol­ecular organic crystal structures from laboratory powder X-ray diffraction data
Source: Acta Crystallogr C Struct Chem. 2025 Sep 17;81(Pt 10):559–69. doi: 10.1107/S2053229625008046 (PMC12497095; doi:10.1107/S2053229625008046)
Supplement: Supplementary file 1 [file c-81-00559-sup1.zip › Output data for reference purposes/CocrystalPhase.xy]

    4.011540      0.000000
    4.028680      0.000000
    4.045830      0.000000
    4.062970      0.000000
    4.080120      0.000000
    4.097260      0.000000
    4.114410      0.000000
    4.131550      0.000000
    4.148690      0.000000
    4.165840      0.000000
    4.182980      0.000000
    4.200130      0.000000
    4.217270      0.000000
    4.234420      0.000000
    4.251560      0.000000
    4.268710      0.000000
    4.285850      0.000000
    4.303000      0.000000
    4.320140      0.000000
    4.337290      0.000000
    4.354430      0.000000
    4.371580      0.000000
    4.388720      0.000000
    4.405870      0.000000
    4.423010      0.000000
    4.440160      0.000000
    4.457300      0.000000
    4.474440      0.000000
    4.491590      0.000000
    4.508730      0.000000
    4.525880      0.000000
    4.543020      0.000000
    4.560170      0.000000
    4.577310      0.000000
    4.594460      0.000000
    4.611600      0.000000
    4.628750      0.000000
    4.645890      0.000000
    4.663040      0.000000
    4.680180      0.000000
    4.697330      0.000000
    4.714470      0.000000
    4.731610      0.000000
    4.748760      0.000000
    4.765900      0.000000
    4.783050      0.000000
    4.800190      0.000000
    4.817340      0.000000
    4.834480      0.000000
    4.851630      0.000000
    4.868770      0.000000
    4.885920      0.000000
    4.903060      0.000000
    4.920210      0.000000
    4.937350      0.000000
    4.954500      0.000000
    4.971640      0.000000
    4.988790      0.000000
    5.005930      0.000000
    5.023070      0.000000
    5.040220      0.000000
    5.057360      0.000000
    5.074510      0.000000
    5.091650      0.001557
    5.108800      0.012253
    5.125940      0.038720
    5.143090      0.082781
    5.160230      0.147027
    5.177380      0.234657
    5.194520      0.349261
    5.211670      0.495396
    5.228810      0.678215
    5.245960      0.904432
    5.263100      1.181790
    5.280250      1.520658
    5.297390      1.933433
    5.314530      2.436960
    5.331680      3.053956
    5.348820      3.814646
    5.365970      4.764814
    5.383110      5.972333
    5.400260      7.553081
    5.417400      9.750639
    5.434550     13.621112
    5.451690     23.049471
    5.468840     43.733444
    5.485980     76.234151
    5.503130    115.592337
    5.520270    158.220424
    5.537420    203.500485
    5.554560    251.419564
    5.571700    302.149885
    5.588850    355.939416
    5.605990    413.007877
    5.623140    473.781069
    5.640280    538.661004
    5.657430    608.428099
    5.674570    684.483572
    5.691720    767.812326
    5.708860    853.387988
    5.726010    943.108590
    5.743150   1039.988290
    5.760300   1145.150839
    5.777440   1259.699523
    5.794590   1385.264539
    5.811730   1523.556820
    5.828880   1677.065663
    5.846020   1848.584660
    5.863160   2042.052015
    5.880310   2262.730097
    5.897450   2517.367037
    5.914600   2816.096084
    5.931740   3172.967434
    5.948890   3610.493252
    5.966030   4164.546451
    5.983180   4902.272945
    6.000320   5968.334090
    6.017470   7708.476572
    6.034610   10406.714808
    6.051760   12165.247361
    6.068900   8905.165987
    6.086050   3585.153466
    6.103190   1149.691654
    6.120340    528.954438
    6.137480    338.916851
    6.154620    241.999701
    6.171770    182.253037
    6.188910    142.481155
    6.206060    114.463803
    6.223200     93.890941
    6.240350     78.232490
    6.257490     65.980581
    6.274640     56.137311
    6.291780     48.057760
    6.308930     41.273184
    6.326070     35.459815
    6.343220     30.357145
    6.360360     25.764518
    6.377510     21.484976
    6.394650     17.302940
    6.411800     12.826655
    6.428940      6.893774
    6.446080      0.000000
    6.463230      0.000000
    6.480370      0.000000
    6.497520      0.000000
    6.514660      0.000000
    6.531810      0.000000
    6.548950      0.000000
    6.566100      0.000000
    6.583240      0.000000
    6.600390      0.000000
    6.617530      0.000000
    6.634680      0.000000
    6.651820      0.000000
    6.668970      0.000000
    6.686110      0.000000
    6.703260      0.000000
    6.720400      0.000000
    6.737540      0.000000
    6.754690      0.000000
    6.771830      0.000000
    6.788980      0.000000
    6.806120      0.000000
    6.823270      0.000000
    6.840410      0.000000
    6.857560      0.000000
    6.874700      0.000000
    6.891850      0.000000
    6.908990      0.000000
    6.926140      0.000000
    6.943280      0.000000
    6.960430      0.000000
    6.977570      0.000000
    6.994720      0.000000
    7.011860      0.000000
    7.029000      0.000000
    7.046150      0.000000
    7.063290      0.000000
    7.080440      0.000000
    7.097580      0.000000
    7.114730      0.000000
    7.131870      0.000000
    7.149020      0.000000
    7.166160      0.000000
    7.183310      0.000000
    7.200450      0.000000
    7.217600      0.000000
    7.234740      0.000000
    7.251890      0.000000
    7.269030      0.000000
    7.286170      0.000000
    7.303320      0.000000
    7.320460      0.000000
    7.337610      0.000000
    7.354750      0.000000
    7.371900      0.000000
    7.389040      0.000000
    7.406190      0.000000
    7.423330      0.000000
    7.440480      0.000000
    7.457620      0.000000
    7.474770      0.000000
    7.491910      0.000000
    7.509060      0.000000
    7.526200      0.000000
    7.543350      0.000000
    7.560490      0.000000
    7.577630      0.000000
    7.594780      0.000000
    7.611920      0.000000
    7.629070      0.000000
    7.646210      0.000000
    7.663360      0.000000
    7.680500      0.000000
    7.697650      0.000000
    7.714790      0.000000
    7.731940      0.000000
    7.749080      0.000000
    7.766230      0.000000
    7.783370      0.000000
    7.800520      0.000000
    7.817660      0.000000
    7.834810      0.000000
    7.851950      0.000000
    7.869090      0.000000
    7.886240      0.000000
    7.903380      0.000000
    7.920530      0.000000
    7.937670      0.000000
    7.954820      0.000000
    7.971960      0.000000
    7.989110      0.000000
    8.006250      0.000000
    8.023400      0.000000
    8.040540      0.000000
    8.057690      0.000000
    8.074830      0.000000
    8.091980      0.000000
    8.109120      0.000139
    8.126270      0.003745
    8.143410      0.013710
    8.160550      0.031049
    8.177700      0.056810
    8.194840      0.092209
    8.211990      0.138729
    8.229130      0.198013
    8.246280      0.272117
    8.263420      0.363318
    8.280570      0.474523
    8.297710      0.608979
    8.314860      0.770906
    8.332000      0.965103
    8.349150      1.197927
    8.366290      1.476826
    8.383440      1.811912
    8.400580      2.215593
    8.417730      2.705418
    8.434870      3.305133
    8.452010      4.051297
    8.469160      5.003414
    8.486300      6.286138
    8.503450      8.250390
    8.520590     10.808376
    8.537740     12.201306
    8.554880     14.033635
    8.572030     16.808900
    8.589170     22.056991
    8.606320     32.530023
    8.623460     49.367522
    8.640610     70.807529
    8.657750     95.030856
    8.674900    121.600655
    8.692040    150.591698
    8.709180    182.280063
    8.726330    217.043511
    8.743470    255.299807
    8.760620    297.681229
    8.777760    344.884796
    8.794910    397.935104
    8.812050    458.037931
    8.829200    526.972554
    8.846340    607.005834
    8.863490    701.589487
    8.880630    815.594276
    8.897780    957.034637
    8.914920   1139.330186
    8.932070   1389.658503
    8.949210   1763.103073
    8.966360   2322.975868
    8.983500   2919.495835
    9.000640   2919.124669
    9.017790   1927.288429
    9.034930    820.224257
    9.052080    333.297580
    9.069220    187.971717
    9.086370    135.250854
    9.103510    109.913963
    9.120660    100.845445
    9.137800    105.402217
    9.154950    120.571676
    9.172090    142.909514
    9.189240    170.488500
    9.206380    202.574790
    9.223530    239.132487
    9.240670    280.367075
    9.257820    326.810277
    9.274960    379.125257
    9.292100    438.332297
    9.309250    505.827172
    9.326390    583.381008
    9.343540    673.657181
    9.360680    780.222160
    9.377830    908.656726
    9.394970   1067.370058
    9.412120   1271.226377
    9.429260   1548.749033
    9.446410   1958.860126
    9.463550   2566.686001
    9.480700   3220.557762
    9.497840   3293.513885
    9.514990   2397.920947
    9.532130   1259.270277
    9.549280    555.106979
    9.566420    265.184158
    9.583560    159.441061
    9.600710    111.999125
    9.617850     84.379864
    9.635000     66.146758
    9.652140     53.382779
    9.669290     44.052890
    9.686430     37.014625
    9.703580     31.551438
    9.720720     27.218640
    9.737870     23.711050
    9.755010     20.826258
    9.772160     18.414396
    9.789300     16.371931
    9.806450     14.617278
    9.823590     13.092363
    9.840740     11.748584
    9.857880     10.550250
    9.875020      9.465892
    9.892170      8.468692
    9.909310      7.535883
    9.926460      6.642387
    9.943600      5.761584
    9.960750      4.852804
    9.977890      3.849162
    9.995040      2.512457
   10.012180      2.176683
   10.029330      0.527275
   10.046470      0.559348
   10.063620      0.894347
   10.080760      1.334703
   10.097910      1.898338
   10.115050      2.605585
   10.132200      3.482805
   10.149340      4.560529
   10.166480      5.878753
   10.183630      7.489220
   10.200770      9.457178
   10.217920     11.877220
   10.235060     14.881796
   10.252210     18.693700
   10.269350     23.748114
   10.286500     31.337641
   10.303640     42.179523
   10.320790     50.610001
   10.337930     57.543567
   10.355080     62.528649
   10.372220     68.276418
   10.389370     74.958443
   10.406510     82.785610
   10.423660     92.064625
   10.440800    103.206875
   10.457940    116.861282
   10.475090    134.106756
   10.492230    157.332903
   10.509380    193.291726
   10.526520    257.093731
   10.543670    367.814101
   10.560810    533.536668
   10.577960    748.412829
   10.595100   1002.099488
   10.612250   1290.057413
   10.629390   1614.839639
   10.646540   1981.715211
   10.663680   2385.830977
   10.680830   2844.011549
   10.697970   3370.202757
   10.715110   3982.935427
   10.732260   4708.994701
   10.749400   5587.215435
   10.766550   6683.002049
   10.783690   8110.854337
   10.800840   10094.429292
   10.817980   12956.659422
   10.835130   16657.751987
   10.852270   19619.685591
   10.869420   18918.616158
   10.886560   13872.907612
   10.903710   7870.678949
   10.920850   4196.578823
   10.938000   2818.706101
   10.955140   2497.314301
   10.972290   2541.728232
   10.989430   2746.588648
   11.006570   3061.587140
   11.023720   3475.383160
   11.040860   3991.767874
   11.058010   4628.077548
   11.075150   5414.750503
   11.092300   6406.234447
   11.109440   7697.241452
   11.126590   9480.312855
   11.143730   12115.700801
   11.160880   15899.899728
   11.178020   19642.830012
   11.195170   19472.887101
   11.212310   13446.924670
   11.229460   6470.713834
   11.246600   2819.591877
   11.263750   1504.194830
   11.280890   1003.464425
   11.298030    739.979522
   11.315180    572.559444
   11.332320    457.728624
   11.349470    374.745600
   11.366610    312.271551
   11.383760    263.280727
   11.400900    222.925182
   11.418050    190.391350
   11.435190    158.928584
   11.452340    135.373383
   11.469480    120.393105
   11.486630    107.771887
   11.503770     97.055561
   11.520920     87.920007
   11.538060     80.127683
   11.555210     73.134634
   11.572350     66.745125
   11.589490     60.996595
   11.606640     55.762117
   11.623780     50.939984
   11.640930     46.425067
   11.658070     42.124032
   11.675220     37.921398
   11.692360     33.675519
   11.709510     29.126909
   11.726650     23.667894
   11.743800     16.110595
   11.760940      6.160958
   11.778090      7.147338
   11.795230      8.394495
   11.812380     10.252841
   11.829520     13.505745
   11.846670     19.233525
   11.863810     27.931322
   11.880950     39.154276
   11.898100     52.360281
   11.915240     67.404767
   11.932390     84.511272
   11.949530    104.059120
   11.966680    126.627770
   11.983820    152.977199
   12.000970    184.271064
   12.018110    222.177836
   12.035260    269.475039
   12.052400    330.993985
   12.069550    416.425635
   12.086690    541.761975
   12.103840    711.463487
   12.120980    852.586389
   12.138130    795.152137
   12.155270    513.263308
   12.172410    261.072556
   12.189560    140.023365
   12.206700    100.108080
   12.223850     90.029688
   12.240990     86.603899
   12.258140     88.510839
   12.275280     94.664637
   12.292430    105.331612
   12.309570    122.108859
   12.326720    147.992079
   12.343860    182.294948
   12.361010    206.773932
   12.378150    187.732942
   12.395300    130.736262
   12.412440     90.258606
   12.429590     76.512715
   12.446730     76.755370
   12.463870     83.385846
   12.481020     95.973026
   12.498160    119.278708
   12.515310    162.716676
   12.532450    234.290112
   12.549600    333.125756
   12.566740    452.905037
   12.583890    590.752266
   12.601030    747.422747
   12.618180    926.230570
   12.635320   1131.708774
   12.652470   1370.834467
   12.669610   1652.994934
   12.686760   1992.917756
   12.703900   2412.875516
   12.721040   2952.297543
   12.738190   3687.323536
   12.755330   4750.745066
   12.772480   6233.222997
   12.789620   7693.544336
   12.806770   7769.685604
   12.823910   5661.408882
   12.841060   2991.017478
   12.858200   1374.793990
   12.875350    708.697066
   12.892490    449.955957
   12.909640    323.043923
   12.926780    245.673558
   12.943930    193.583567
   12.961070    156.692677
   12.978220    129.551744
   12.995360    108.945913
   13.012500     93.006683
   13.029650     80.362927
   13.046790     70.169146
   13.063940     61.816321
   13.081080     54.890890
   13.098230     49.076060
   13.115370     44.150727
   13.132520     39.927435
   13.149660     36.264943
   13.166810     33.053073
   13.183950     30.216691
   13.201100     27.708358
   13.218240     25.513739
   13.235390     23.602809
   13.252530     21.952848
   13.269680     20.544781
   13.286820     19.370089
   13.303960     18.424054
   13.321110     17.708689
   13.338250     17.233050
   13.355400     17.009292
   13.372540     17.047169
   13.389690     17.293074
   13.406830     17.456614
   13.423980     18.735337
   13.441120     27.084098
   13.458270     32.913168
   13.475410     34.858244
   13.492560     36.984588
   13.509700     39.313015
   13.526850     41.873512
   13.543990     44.695187
   13.561140     47.819350
   13.578280     51.287702
   13.595420     55.156393
   13.612570     59.494017
   13.629710     64.376224
   13.646860     69.908372
   13.664000     76.208640
   13.681150     83.442164
   13.698290     91.803621
   13.715440    101.568728
   13.732580    113.082476
   13.749730    126.848188
   13.766870    143.547901
   13.784020    164.252661
   13.801160    190.730874
   13.818310    226.761907
   13.835450    281.090052
   13.852600    371.760007
   13.869740    523.707252
   13.886880    752.814535
   13.904030   1056.395428
   13.921170   1425.531492
   13.938320   1859.565827
   13.955460   2366.712219
   13.972610   2964.873439
   13.989750   3680.556121
   14.006900   4557.140606
   14.024040   5665.330549
   14.041190   7138.882123
   14.058330   9209.083808
   14.075480   12098.117342
   14.092620   15351.536234
   14.109770   16838.792894
   14.126910   13966.715186
   14.144060   8423.031373
   14.161200   4217.216123
   14.178340   2144.665277
   14.195490   1286.852521
   14.212630    896.658529
   14.229780    674.566604
   14.246920    529.321609
   14.264070    427.893962
   14.281210    354.357195
   14.298360    299.388903
   14.315500    257.411279
   14.332650    224.753137
   14.349790    199.070238
   14.366940    178.720315
   14.384080    162.656358
   14.401230    150.260263
   14.418370    141.176749
   14.435510    134.076705
   14.452660    128.195331
   14.469800    124.300637
   14.486950    122.484155
   14.504090    123.038563
   14.521240    126.812998
   14.538380    135.876267
   14.555530    154.278212
   14.572670    187.270905
   14.589820    238.293100
   14.606960    306.888906
   14.624110    391.799610
   14.641250    493.474350
   14.658400    615.076606
   14.675540    762.101917
   14.692690    944.066900
   14.709830   1177.006937
   14.726970   1490.346254
   14.744120   1927.597424
   14.761260   2502.589761
   14.778410   3067.696072
   14.795550   3208.695300
   14.812700   2593.170580
   14.829840   1603.050407
   14.846990    856.022034
   14.864130    484.021132
   14.881280    335.469518
   14.898420    286.752340
   14.915570    287.547677
   14.932710    322.294502
   14.949860    384.014344
   14.967000    468.711927
   14.984150    575.043078
   15.001290    706.628711
   15.018430    870.022259
   15.035580   1077.026653
   15.052720   1348.498284
   15.069870   1720.171305
   15.087010   2228.410685
   15.104160   2838.816206
   15.121300   3313.073006
   15.138450   3241.903834
   15.155590   2484.677672
   15.172740   1490.762401
   15.189880    784.434459
   15.207030    430.501108
   15.224170    274.869639
   15.241320    199.978804
   15.258460    156.254632
   15.275610    127.231200
   15.292750    106.886698
   15.309890     92.247794
   15.327040     81.597880
   15.344180     73.906556
   15.361330     68.527999
   15.378470     65.094478
   15.395620     63.421184
   15.412760     63.501618
   15.429910     65.544165
   15.447050     70.151550
   15.464200     78.812426
   15.481340     94.987384
   15.498490    122.717498
   15.515630    157.291897
   15.532780    199.488413
   15.549920    251.029239
   15.567070    315.646551
   15.584210    393.870637
   15.601350    490.090742
   15.618500    612.168112
   15.635640    773.834231
   15.652790    995.778351
   15.669930   1287.691248
   15.687080   1593.540105
   15.704220   1731.122619
   15.721370   1505.663415
   15.738510   1027.167104
   15.755660    606.303889
   15.772800    369.511131
   15.789950    263.709240
   15.807090    219.759517
   15.824240    200.758849
   15.841380    193.188079
   15.858530    192.969651
   15.875670    198.155814
   15.892810    208.358722
   15.909960    224.571157
   15.927100    246.374166
   15.944250    274.973476
   15.961390    312.438811
   15.978540    362.820604
   15.995680    434.686568
   16.012830    546.586042
   16.029970    731.157030
   16.047120   1028.052288
   16.064260   1458.590254
   16.081410   2021.730412
   16.098550   2714.152397
   16.115700   3550.013906
   16.132840   4563.524587
   16.149980   5819.039536
   16.167130   7431.709208
   16.184270   9602.209990
   16.201420   12605.012442
   16.218560   16448.598492
   16.235710   20023.174860
   16.252850   20522.680585
   16.270000   15971.018717
   16.287140   9557.775708
   16.304290   5029.235529
   16.321430   2731.626076
   16.338580   1706.259295
   16.355720   1209.430037
   16.372870    918.376127
   16.390010    724.567616
   16.407160    586.943875
   16.424300    485.593425
   16.441440    408.683780
   16.458590    348.806947
   16.475730    301.257030
   16.492880    262.606067
   16.510020    231.767396
   16.527170    206.260564
   16.544310    184.963954
   16.561460    167.001898
   16.578600    151.751559
   16.595750    138.705193
   16.612890    127.497526
   16.630040    117.819900
   16.647180    109.450154
   16.664330    102.197811
   16.681470     95.957184
   16.698620     90.665515
   16.715760     86.280076
   16.732900     82.760129
   16.750050     80.100178
   16.767190     78.336797
   16.784340     77.551370
   16.801480     77.896794
   16.818630     79.647238
   16.835770     83.420118
   16.852920     90.578215
   16.870060    100.950018
   16.887210    110.684251
   16.904350    122.617732
   16.921500    142.925309
   16.938640    174.866079
   16.955790    219.673744
   16.972930    276.404709
   16.990080    345.831440
   17.007220    429.959556
   17.024360    535.954359
   17.041510    670.001477
   17.058650    863.604230
   17.075800   1124.033359
   17.092940   1435.810020
   17.110090   1691.493106
   17.127230   1687.476417
   17.144380   1331.366783
   17.161520    848.128900
   17.178670    503.362423
   17.195810    325.024290
   17.212960    247.757147
   17.230100    215.958409
   17.247250    202.142487
   17.264390    197.119678
   17.281530    199.012118
   17.298680    206.133366
   17.315820    216.430121
   17.332970    231.200429
   17.350110    250.816412
   17.367260    276.154817
   17.384400    308.768938
   17.401550    352.120799
   17.418690    409.396756
   17.435840    475.756165
   17.452980    566.947980
   17.470130    706.471534
   17.487270    928.481755
   17.504420   1269.785199
   17.521560   1756.624388
   17.538710   2397.044497
   17.555850   3200.460533
   17.572990   4201.483917
   17.590140   5475.667675
   17.607280   7151.756208
   17.624430   9412.972510
   17.641570   12344.988396
   17.658720   15515.848091
   17.675860   17455.313822
   17.693010   16265.706151
   17.710150   12143.451021
   17.727300   7805.234242
   17.744440   5060.678915
   17.761590   3702.621889
   17.778730   2972.652086
   17.795880   2415.556500
   17.813020   2016.623279
   17.830170   1859.457878
   17.847310   1926.471773
   17.864450   2177.610387
   17.881600   2597.498789
   17.898740   3195.296696
   17.915890   4013.897339
   17.933030   5126.204634
   17.950180   6544.729574
   17.967320   8100.273011
   17.984470   9305.950051
   18.001610   9711.578134
   18.018760   9685.121041
   18.035900   9808.142830
   18.053050   9853.861986
   18.070190   9406.464465
   18.087340   8871.682218
   18.104480   8747.364575
   18.121630   8834.339216
   18.138770   9031.748131
   18.155910   9769.121266
   18.173060   11491.690720
   18.190200   14364.070857
   18.207350   18192.683259
   18.224490   21866.570615
   18.241640   22995.378407
   18.258780   19800.221879
   18.275930   14688.471027
   18.293070   10916.635697
   18.310220   8539.060960
   18.327360   6427.697082
   18.344510   4436.612231
   18.361650   3026.589830
   18.378800   2220.133113
   18.395940   1809.560736
   18.413090   1607.946568
   18.430230   1520.176904
   18.447370   1515.596514
   18.464520   1595.948447
   18.481660   1775.715850
   18.498810   2069.319469
   18.515950   2491.035636
   18.533100   3066.947966
   18.550240   3851.614038
   18.567390   4952.621853
   18.584530   6504.909456
   18.601680   8640.470420
   18.618820   11337.784903
   18.635970   14190.371374
   18.653110   16363.362152
   18.670260   17460.509455
   18.687400   18574.624258
   18.704550   21149.190110
   18.721690   25364.674844
   18.738830   29812.342042
   18.755980   31949.618925
   18.773120   30333.822455
   18.790270   26181.771611
   18.807410   20342.979925
   18.824560   14118.779396
   18.841700   9525.960485
   18.858850   7108.826234
   18.875990   6318.721511
   18.893140   6517.808830
   18.910280   7179.502882
   18.927430   7746.134914
   18.944570   7710.478946
   18.961720   7195.728727
   18.978860   6993.796777
   18.996010   7594.849395
   19.013150   9015.368820
   19.030290   11014.594367
   19.047440   13005.005400
   19.064580   14074.132706
   19.081730   13843.277146
   19.098870   12989.804258
   19.116020   11530.568465
   19.133160   8994.606958
   19.150310   6046.316460
   19.167450   3751.449452
   19.184600   2371.357983
   19.201740   1641.332991
   19.218890   1251.454091
   19.236030   1018.574082
   19.253180    860.987635
   19.270320    746.212994
   19.287460    659.240181
   19.304610    591.731993
   19.321750    538.581118
   19.338900    496.260816
   19.356040    462.204384
   19.373190    434.692042
   19.390330    412.666297
   19.407480    395.123001
   19.424620    381.476399
   19.441770    371.377131
   19.458910    364.641684
   19.476060    360.795841
   19.493200    358.608107
   19.510350    357.977565
   19.527490    360.115268
   19.544640    362.836589
   19.561780    372.483430
   19.578920    385.150849
   19.596070    400.981054
   19.613210    419.424009
   19.630360    445.948592
   19.647500    472.510487
   19.664650    514.707836
   19.681790    565.794926
   19.698940    640.970287
   19.716080    738.088506
   19.733230    869.090194
   19.750370   1056.299753
   19.767520   1339.972446
   19.784660   1779.898391
   19.801810   2445.441363
   19.818950   3398.898435
   19.836100   4697.058206
   19.853240   6415.390027
   19.870380   8667.420856
   19.887530   11636.862435
   19.904670   15505.120082
   19.921820   20187.592202
   19.938960   24816.231943
   19.956110   27509.446984
   19.973250   26634.721218
   19.990400   22806.687760
   20.007540   17468.805097
   20.024690   11825.587025
   20.041830   7319.745917
   20.058980   4493.237047
   20.076120   2944.534482
   20.093270   2128.330336
   20.110410   1677.709233
   20.127560   1408.998576
   20.144700   1246.438136
   20.161840   1160.177840
   20.178990   1140.408247
   20.196130   1186.292556
   20.213280   1294.107520
   20.230420   1439.267170
   20.247570   1568.933825
   20.264710   1643.619248
   20.281860   1701.840115
   20.299000   1808.126190
   20.316150   1994.504444
   20.333290   2283.870131
   20.350440   2659.208922
   20.367580   2973.190982
   20.384730   2963.055513
   20.401870   2484.900383
   20.419020   1757.954868
   20.436160   1125.015704
   20.453300    718.217523
   20.470450    494.157421
   20.487590    375.073165
   20.504740    306.411892
   20.521880    261.595808
   20.539030    229.635374
   20.556170    206.146249
   20.573320    189.010400
   20.590460    176.323683
   20.607610    167.623273
   20.624750    160.094263
   20.641900    151.700940
   20.659040    144.935857
   20.676190    139.634085
   20.693330    135.326893
   20.710480    131.781575
   20.727620    129.196372
   20.744760    127.496638
   20.761910    126.709829
   20.779050    126.924723
   20.796200    128.542708
   20.813340    131.932526
   20.830490    135.772691
   20.847630    141.917330
   20.864780    151.865028
   20.881920    165.897589
   20.899070    185.066367
   20.916210    222.336215
   20.933360    275.428980
   20.950500    339.666357
   20.967650    431.863704
   20.984790    551.073964
   21.001930    692.741109
   21.019080    827.081506
   21.036220    891.889862
   21.053370    832.719940
   21.070510    684.788217
   21.087660    555.766297
   21.104800    503.101797
   21.121950    524.850698
   21.139090    605.746726
   21.156240    738.777747
   21.173380    925.976812
   21.190530   1163.730999
   21.207670   1411.244695
   21.224820   1564.968663
   21.241960   1492.362500
   21.259110   1199.798166
   21.276250    887.018719
   21.293390    682.536477
   21.310540    591.538667
   21.327680    582.702630
   21.344830    632.073848
   21.361970    737.430133
   21.379120    913.688073
   21.396700   1199.213676
   21.413850   1615.869917
   21.430990   2207.627445
   21.448130   3012.129325
   21.465280   4077.725870
   21.482420   5466.416222
   21.499570   7228.537887
   21.516710   9302.950557
   21.533860   11391.567312
   21.551000   12917.792787
   21.568150   13199.916540
   21.585290   11746.953598
   21.602440   8963.121811
   21.619580   6290.785454
   21.636730   4477.722003
   21.653870   3364.242623
   21.671010   2659.451652
   21.688160   2285.493555
   21.705310   2227.984115
   21.722450   2457.920763
   21.739590   2957.233248
   21.756740   3713.320021
   21.773880   4671.288461
   21.791030   5657.797657
   21.808170   6344.311739
   21.825320   6442.538542
   21.842460   5991.603726
   21.859610   5161.420726
   21.876750   4011.802670
   21.893900   2788.076637
   21.911040   1820.459142
   21.928190   1196.433578
   21.945330    834.824151
   21.962470    629.504726
   21.979620    505.479158
   21.996770    422.806613
   22.013910    363.577018
   22.031050    318.974756
   22.048200    285.346039
   22.065340    259.895213
   22.082490    241.190032
   22.099630    228.876064
   22.116780    224.817656
   22.133920    229.814350
   22.151070    228.084614
   22.168210    224.168355
   22.185360    222.845853
   22.202500    224.438877
   22.219650    229.207842
   22.236790    238.355420
   22.253930    252.123524
   22.271080    270.348042
   22.288230    295.003568
   22.305370    333.328363
   22.322510    393.424968
   22.339660    484.133461
   22.356800    617.247017
   22.373950    802.684658
   22.391090   1053.548696
   22.408240   1388.139901
   22.425380   1816.223825
   22.442530   2335.656108
   22.459670   2859.035600
   22.476820   3174.141269
   22.493960   3022.100147
   22.511100   2436.604653
   22.528250   1791.912701
   22.545390   1351.828182
   22.562540   1154.268130
   22.579690   1140.679132
   22.596830   1264.350022
   22.613970   1479.188468
   22.631120   1738.211982
   22.648260   1955.009258
   22.665410   2015.772160
   22.682550   1872.059594
   22.699700   1591.650978
   22.716840   1265.143189
   22.733990    989.131793
   22.751130    810.280667
   22.768280    717.095634
   22.785420    681.328480
   22.802560    679.464569
   22.819710    699.891532
   22.836850    734.046180
   22.854000    783.936266
   22.871140    850.006996
   22.888290    929.453118
   22.905430   1029.354224
   22.922580   1153.891795
   22.939720   1310.823936
   22.956870   1513.512874
   22.974010   1785.258172
   22.991160   2169.385192
   23.008300   2739.867846
   23.025450   3612.222779
   23.042590   4932.588535
   23.059740   6855.411844
   23.076880   9532.028041
   23.094020   13154.690587
   23.111170   17939.547137
   23.128310   23903.281372
   23.145460   30416.755259
   23.162600   35637.929552
   23.179750   36784.534102
   23.196890   32560.758622
   23.214040   25555.013071
   23.231180   19621.410025
   23.248330   16360.283020
   23.265470   15350.509531
   23.282620   15429.370770
   23.299760   15486.496766
   23.316910   14879.332412
   23.334050   13779.032663
   23.351200   13033.748192
   23.368340   13082.558590
   23.385480   13904.010095
   23.402630   15546.954178
   23.419780   17988.273903
   23.436920   20646.447102
   23.454060   22401.785794
   23.471210   22451.712607
   23.488350   21239.277192
   23.505500   19558.418943
   23.522640   17152.131713
   23.539790   13644.744500
   23.556930   9840.862906
   23.574080   6794.025900
   23.591220   4837.855985
   23.608370   3780.821472
   23.625510   3328.659180
   23.642660   3259.953807
   23.659800   3449.527385
   23.676940   3804.636004
   23.694090   4180.244816
   23.711240   4330.619606
   23.728380   4009.146108
   23.745520   3266.814004
   23.762670   2488.243389
   23.779810   1945.057925
   23.796960   1677.094535
   23.814100   1636.688782
   23.831250   1786.188611
   23.848390   2103.992724
   23.865540   2593.195894
   23.882680   3256.435628
   23.899830   4046.159501
   23.916970   4789.241026
   23.934120   5150.526876
   23.951260   4795.095625
   23.968400   3813.039625
   23.985550   2709.142700
   24.002700   1850.658231
   24.019840   1303.951812
   24.036980    993.402302
   24.054130    825.642915
   24.071270    735.539279
   24.088420    689.462892
   24.105560    675.172105
   24.122710    692.503088
   24.139850    749.987954
   24.157000    863.493540
   24.174140   1052.964509
   24.191290   1339.011494
   24.208430   1742.981785
   24.225580   2287.859521
   24.242720   2985.631750
   24.259860   3768.111121
   24.277010   4472.511019
   24.294160   4736.860847
   24.311300   4267.440498
   24.328440   3255.542392
   24.345590   2235.777993
   24.362730   1492.282410
   24.379880   1038.913150
   24.397020    783.014386
   24.414170    641.523798
   24.431310    553.882977
   24.448460    496.950288
   24.465600    458.009340
   24.482750    435.238761
   24.499890    423.083915
   24.517030    417.837288
   24.534180    423.954428
   24.551320    431.430625
   24.568470    452.911946
   24.585610    481.289810
   24.602760    523.919119
   24.619900    573.297760
   24.637050    645.080166
   24.654190    738.049896
   24.671340    862.627947
   24.688480   1036.617945
   24.705630   1292.075641
   24.722770   1681.330646
   24.739920   2281.221250
   24.757060   3183.960423
   24.774210   4485.261943
   24.791350   6282.297646
   24.808490   8682.038359
   24.825640   11739.482330
   24.842780   15265.493704
   24.859930   18576.791384
   24.877070   20336.126266
   24.894220   19190.673073
   24.911360   15351.123656
   24.928510   10716.299502
   24.945650   6915.305154
   24.962800   4381.314686
   24.979940   2880.005317
   24.997090   2029.810113
   25.014230   1534.237662
   25.031380   1218.796983
   25.048520   1001.019239
   25.065670    838.571954
   25.082810    716.442028
   25.099950    621.227986
   25.117100    545.760377
   25.134240    485.263458
   25.151390    436.301369
   25.168530    396.534529
   25.185680    364.170109
   25.202820    337.734418
   25.219970    316.323660
   25.237110    299.374668
   25.254260    286.444810
   25.271400    277.312309
   25.288550    271.894698
   25.305690    270.350576
   25.322840    273.165587
   25.339980    281.413358
   25.357130    296.962143
   25.374270    321.706985
   25.391410    359.849051
   25.408560    420.862438
   25.425700    514.093274
   25.442850    656.888222
   25.459990    863.197342
   25.477140   1149.574065
   25.494280   1524.851090
   25.511430   1976.197523
   25.528570   2447.592488
   25.545720   2840.807650
   25.562860   3066.255287
   25.580010   3105.545462
   25.597150   2993.552394
   25.614300   2762.407049
   25.631440   2407.176728
   25.648590   1958.616168
   25.665730   1549.251306
   25.682870   1290.291926
   25.700020   1206.576138
   25.717160   1273.585531
   25.734310   1444.026111
   25.751450   1646.455273
   25.768600   1776.825476
   25.785740   1729.798058
   25.802890   1507.168158
   25.820030   1238.464419
   25.837180   1019.505561
   25.854320    860.419385
   25.871470    730.970174
   25.888610    608.845948
   25.905760    503.439646
   25.922900    433.793035
   25.940050    408.525412
   25.957190    429.329378
   25.974330    496.386986
   25.991480    609.836085
   26.008630    766.543341
   26.025770    952.051045
   26.042910   1141.183824
   26.060060   1253.968290
   26.077200   1213.206610
   26.094350   1016.297653
   26.111490    761.370280
   26.128640    543.328667
   26.145780    395.097804
   26.162930    309.586948
   26.180070    269.042421
   26.197220    258.024416
   26.214360    267.080733
   26.231510    292.989698
   26.248650    334.381366
   26.265790    389.339666
   26.282940    454.542055
   26.300090    526.401699
   26.317230    608.029524
   26.334370    694.531728
   26.351520    763.855049
   26.368660    788.039255
   26.385810    769.833573
   26.402950    759.588117
   26.420100    818.000612
   26.437240    985.287125
   26.454390   1283.432593
   26.471530   1722.053002
   26.488680   2292.281108
   26.505820   2937.725251
   26.522960   3513.078613
   26.540110   3770.767582
   26.557250   3490.988168
   26.574400   2765.562318
   26.591540   1968.936440
   26.608690   1349.587651
   26.625830    955.567241
   26.642980    746.265479
   26.660120    664.900473
   26.677270    664.057988
   26.694410    713.311124
   26.711560    784.781211
   26.728700    843.755867
   26.745850    847.553309
   26.762990    776.859272
   26.780140    661.312930
   26.797280    552.730774
   26.814420    478.767106
   26.831570    438.126518
   26.848710    421.834966
   26.865860    422.133809
   26.883000    425.737314
   26.900150    415.077257
   26.917290    383.415986
   26.934440    339.920471
   26.951580    301.409133
   26.968730    277.793503
   26.985870    269.318987
   27.003020    274.025537
   27.020160    290.608178
   27.037310    319.144776
   27.054450    361.901668
   27.071600    427.847322
   27.088740    528.950044
   27.105880    682.186996
   27.123030    907.184900
   27.140170   1220.580507
   27.157320   1628.332125
   27.174460   2108.889021
   27.191610   2592.783476
   27.208750   2946.451904
   27.225900   3016.202093
   27.243040   2750.420500
   27.260190   2276.978926
   27.277330   1809.498811
   27.294480   1489.029359
   27.311620   1357.359443
   27.328770   1401.902567
   27.345910   1595.702521
   27.363060   1909.622811
   27.380200   2304.941763
   27.397340   2729.987239
   27.414490   3150.086066
   27.431630   3590.525383
   27.448780   4087.037943
   27.465920   4557.331677
   27.483070   4768.948617
   27.500210   4483.226758
   27.517360   3726.327446
   27.534500   2831.913577
   27.551650   2097.095518
   27.568790   1614.317954
   27.585940   1360.748294
   27.603080   1284.577210
   27.620230   1344.214529
   27.637370   1520.517500
   27.654520   1810.986011
   27.671660   2215.093487
   27.688800   2725.459501
   27.705950   3334.346392
   27.723090   4033.802527
   27.740240   4772.410776
   27.757380   5388.870283
   27.774530   5669.286274
   27.791670   5580.796300
   27.808820   5426.760655
   27.825960   5511.879482
   27.843110   5867.973185
   27.860250   6297.208138
   27.877400   6515.444281
   27.894540   6333.620771
   27.911690   5794.379723
   27.928830   5160.334210
   27.945980   4734.631067
   27.963120   4698.764759
   27.980260   5082.850970
   27.997410   5805.783871
   28.014550   6747.697456
   28.031700   7833.178137
   28.048840   8982.921342
   28.065990   9953.929817
   28.083130   10358.604961
   28.100280   9957.672985
   28.117420   8800.991509
   28.134570   7163.257269
   28.151710   5509.707067
   28.168860   4246.215976
   28.186000   3514.040520
   28.203150   3263.010266
   28.220290   3373.640864
   28.237430   3695.082423
   28.254580   4038.495057
   28.271720   4175.558511
   28.288870   3942.106596
   28.306020   3418.328070
   28.323160   2868.915846
   28.340300   2489.583640
   28.357450   2360.326711
   28.374590   2503.526933
   28.391740   2899.763334
   28.408880   3489.174712
   28.426030   4156.858265
   28.443170   4715.620016
   28.460320   4959.757085
   28.477460   4793.628299
   28.494610   4262.235785
   28.511750   3475.058667
   28.528890   2616.269019
   28.546040   1881.586609
   28.563180   1349.626106
   28.580330   1000.338239
   28.597470    783.247966
   28.614620    651.961336
   28.631760    574.140088
   28.648910    531.703453
   28.666050    517.717325
   28.683200    529.089818
   28.700340    564.441074
   28.717490    619.430805
   28.734630    685.253522
   28.751780    741.812944
   28.768920    770.960913
   28.786070    762.389229
   28.803210    735.130147
   28.820350    720.211011
   28.837500    734.151957
   28.854640    772.707402
   28.871790    821.758787
   28.888930    876.532139
   28.906080    957.964784
   28.923220   1099.582555
   28.940370   1319.143338
   28.957510   1604.754451
   28.974660   1914.783753
   28.991800   2169.458914
   29.008950   2259.194216
   29.026090   2111.925500
   29.043240   1789.972146
   29.060380   1441.631514
   29.077530   1159.899484
   29.094670    963.891183
   29.111810    839.175622
   29.128960    768.317714
   29.146100    743.768845
   29.163250    755.712350
   29.180390    778.974225
   29.197540    781.552335
   29.214680    738.074531
   29.231830    653.589479
   29.248970    567.023947
   29.266120    510.880769
   29.283260    495.394820
   29.300410    519.364752
   29.317550    571.165676
   29.334700    635.175319
   29.351840    682.351974
   29.368990    689.823316
   29.386130    645.010917
   29.403270    577.859225
   29.420420    521.111580
   29.437560    496.407085
   29.454710    513.108618
   29.471850    578.087770
   29.489000    701.756497
   29.506140    899.122158
   29.523290   1187.299410
   29.540430   1577.764793
   29.557580   2061.698989
   29.574720   2596.522856
   29.591870   3090.245929
   29.609010   3425.998676
   29.626160   3517.160518
   29.643300   3329.321105
   29.660450   2879.860157
   29.677590   2283.690356
   29.694730   1710.757955
   29.711880   1268.277004
   29.729020    978.265663
   29.746170    817.063078
   29.763310    759.998892
   29.780460    785.252796
   29.797600    885.687401
   29.814750   1056.728453
   29.831890   1289.783866
   29.849040   1561.594383
   29.866180   1828.814497
   29.883330   2030.843467
   29.900470   2089.511957
   29.917620   1952.473996
   29.934760   1664.891095
   29.951910   1343.276704
   29.969050   1073.481576
   29.986190    877.651997
   30.003340    743.988753
   30.020480    657.449108
   30.037630    607.789628
   30.054770    587.550842
   30.071920    590.850959
   30.089060    614.300192
   30.106210    656.794670
   30.123350    719.434356
   30.140500    806.595099
   30.157640    927.046613
   30.174790   1097.513588
   30.191930   1346.356292
   30.209080   1721.592398
   30.226220   2293.995376
   30.243360   3157.269308
   30.260510   4408.215270
   30.277650   6099.153445
   30.294800   8179.907373
   30.311940   10417.858736
   30.329090   12346.119933
   30.346230   13303.715055
   30.363380   12762.075611
   30.380520   10842.661659
   30.397670   8364.969479
   30.414810   6157.311297
   30.431960   4578.841078
   30.449100   3662.462898
   30.466250   3313.508023
   30.483390   3413.378306
   30.500540   3846.011190
   30.517680   4484.251463
   30.534820   5155.619330
   30.551970   5620.479278
   30.569110   5637.187381
   30.586260   5164.419757
   30.603400   4461.265654
   30.620550   3830.780182
   30.637690   3390.108437
   30.654840   3117.420694
   30.671980   2960.981409
   30.689130   2864.682640
   30.706270   2744.902039
   30.723420   2516.245049
   30.740560   2164.502690
   30.757710   1759.443839
   30.774850   1379.617978
   30.792000   1065.678135
   30.809140    829.978492
   30.826280    664.744193
   30.843430    553.003715
   30.860570    477.975113
   30.877720    426.748083
   30.894860    391.041490
   30.912010    365.831448
   30.929150    349.153531
   30.946300    338.710323
   30.963440    335.595628
   30.980590    339.695475
   30.997730    354.691203
   31.014880    383.263100
   31.032020    431.652839
   31.049170    509.037400
   31.066310    626.601160
   31.083460    795.441291
   31.100600   1021.119529
   31.117740   1296.853075
   31.134890   1597.368872
   31.152030   1873.777753
   31.169180   2071.521072
   31.186320   2160.241994
   31.203470   2150.138621
   31.220610   2075.601222
   31.237760   1971.985954
   31.254900   1882.164953
   31.272050   1854.707555
   31.289190   1898.433187
   31.306340   1962.388947
   31.323480   1954.753838
   31.340630   1800.863382
   31.357770   1512.598022
   31.374920   1178.530167
   31.392060    881.397568
   31.409200    653.246803
   31.426350    492.311283
   31.443490    384.639059
   31.460640    314.070851
   31.477780    267.331695
   31.494930    235.260416
   31.512070    212.510226
   31.529220    195.908494
   31.546360    183.902080
   31.563510    175.915646
   31.580650    171.912795
   31.597800    171.016617
   31.614940    172.693163
   31.632090    178.599866
   31.649230    189.268703
   31.666380    203.919566
   31.683520    222.348951
   31.700660    240.753810
   31.717810    261.768513
   31.734950    271.817781
   31.752100    281.717334
   31.769240    287.801089
   31.786390    292.158812
   31.803530    295.546611
   31.820680    300.488512
   31.837820    310.886175
   31.854970    328.998336
   31.872110    357.508490
   31.889260    402.207619
   31.906400    471.398147
   31.923550    573.414775
   31.940690    712.670985
   31.957840    895.271892
   31.974980   1117.754564
   31.992120   1377.240546
   32.009270   1677.359828
   32.026410   2036.202800
   32.043560   2470.076781
   32.060700   2945.502234
   32.077850   3354.459144
   32.094990   3530.135282
   32.112140   3350.437242
   32.129280   2864.135250
   32.146430   2254.824141
   32.163570   1681.015355
   32.180720   1218.638765
   32.197860    884.527557
   32.215000    660.616339
   32.232150    517.180009
   32.249290    427.022391
   32.266440    370.257255
   32.283580    334.369242
   32.300730    312.074874
   32.317870    300.194022
   32.335020    297.306742
   32.352160    303.556400
   32.369310    320.698335
   32.386450    352.601104
   32.403600    406.212690
   32.420740    492.250094
   32.437890    625.437797
   32.455030    821.312310
   32.472180   1089.804182
   32.489320   1426.772994
   32.506470   1801.498068
   32.523610   2146.926314
   32.540760   2369.202967
   32.557900   2386.856709
   32.575040   2183.650934
   32.592190   1825.537425
   32.609330   1424.309185
   32.626480   1069.327154
   32.643620    798.695977
   32.660770    612.382338
   32.677910    493.632100
   32.695060    422.941414
   32.712200    384.693245
   32.729350    368.587778
   32.746490    370.010847
   32.763640    386.128555
   32.780780    418.062193
   32.797920    465.031608
   32.815070    526.148155
   32.832210    598.879772
   32.849360    680.387196
   32.866500    771.038824
   32.883650    880.056690
   32.900790   1025.793166
   32.917940   1231.653026
   32.935080   1522.189952
   32.952230   1923.004226
   32.969370   2451.348148
   32.986520   3104.468078
   33.003660   3845.506065
   33.020810   4582.678653
   33.037950   5145.324115
   33.055100   5346.161216
   33.072240   5131.834970
   33.089390   4631.935515
   33.106530   3999.808457
   33.123680   3317.042215
   33.140820   2644.702578
   33.157960   2047.802830
   33.175110   1570.356652
   33.192250   1225.905186
   33.209400   1003.839190
   33.226540    882.719189
   33.243690    837.423089
   33.260830    842.220466
   33.277980    869.563232
   33.295120    889.578287
   33.312270    877.224191
   33.329410    829.142881
   33.346560    768.744356
   33.363700    722.337393
   33.380840    698.590233
   33.397990    688.318526
   33.415130    673.943522
   33.432280    640.333251
   33.449420    589.159529
   33.466570    540.054220
   33.483720    512.420297
   33.500860    515.264485
   33.518000    547.256302
   33.535150    599.781433
   33.552290    656.470919
   33.569440    702.568231
   33.586580    727.992780
   33.603730    737.932731
   33.620870    742.349820
   33.638020    746.550316
   33.655160    759.022123
   33.672310    796.702858
   33.689450    872.417900
   33.706600    981.206596
   33.723740   1097.331194
   33.740880   1179.954416
   33.758030   1187.627646
   33.775170   1106.387613
   33.792320    970.313392
   33.809460    839.111533
   33.826610    758.783089
   33.843750    751.624860
   33.860900    822.638361
   33.878040    962.927223
   33.895190   1148.229586
   33.912330   1335.022669
   33.929470   1461.890294
   33.946620   1469.092615
   33.963760   1342.886418
   33.980910   1133.257222
   33.998050    907.513252
   34.015200    705.115873
   34.032340    538.042336
   34.049490    409.739755
   34.066640    317.267731
   34.083780    252.967699
   34.100920    208.822387
   34.118070    178.314300
   34.135210    156.818067
   34.152360    141.233768
   34.169500    129.646942
   34.186650    120.854904
   34.203790    114.146272
   34.220940    109.071421
   34.238080    105.361263
   34.255230    102.786672
   34.272370    101.229073
   34.289510    100.665244
   34.306660    101.098971
   34.323800    102.439073
   34.340950    104.537988
   34.358090    107.691581
   34.375240    112.068462
   34.392380    117.807898
   34.409530    125.250524
   34.426670    134.729590
   34.443820    147.070588
   34.460960    163.297563
   34.478110    185.248786
   34.495250    216.515473
   34.512390    261.738582
   34.529540    328.400237
   34.546680    424.768776
   34.563830    562.378519
   34.580970    741.983567
   34.598120    955.566682
   34.615260   1174.874934
   34.632410   1353.496367
   34.649550   1429.832760
   34.666700   1367.050153
   34.683840   1199.466584
   34.700990   1008.821429
   34.718130    858.787130
   34.735280    779.114876
   34.752420    779.880089
   34.769570    861.809714
   34.786710   1019.216927
   34.803860   1240.098490
   34.821000   1500.562860
   34.838150   1764.366575
   34.855290   1989.815884
   34.872430   2150.209240
   34.889580   2230.198333
   34.906720   2203.764856
   34.923870   2051.336878
   34.941010   1809.730484
   34.958160   1562.303302
   34.975300   1372.054837
   34.992450   1252.439978
   35.009590   1181.380527
   35.026740   1122.841897
   35.043880   1048.583655
   35.061030    950.432100
   35.078170    840.853901
   35.095310    740.768021
   35.112460    661.634773
   35.129600    601.774684
   35.146750    551.900478
   35.163890    506.791331
   35.181040    470.724425
   35.198180    452.702316
   35.215330    456.635262
   35.232470    477.926584
   35.249620    504.304481
   35.266760    517.270668
   35.283910    499.537330
   35.301050    450.609322
   35.318200    385.904293
   35.335340    323.576203
   35.352490    273.899258
   35.369630    239.548572
   35.386780    219.850360
   35.403920    213.212531
   35.421070    218.748784
   35.438210    237.247223
   35.455350    272.007189
   35.472500    327.688280
   35.489640    411.003801
   35.506790    525.877924
   35.523930    671.118554
   35.541080    835.618261
   35.558220    994.220237
   35.575370   1109.397946
   35.592510   1144.980022
   35.609660   1090.684097
   35.626800    968.935405
   35.643950    815.033382
   35.661090    660.921086
   35.678230    529.094673
   35.695380    430.415403
   35.712520    366.187136
   35.729670    332.753350
   35.746810    325.603172
   35.763960    340.904637
   35.781110    375.740643
   35.798250    427.236562
   35.815390    491.495733
   35.832540    563.418756
   35.849680    637.993150
   35.866830    709.733516
   35.883970    767.463828
   35.901120    796.116145
   35.918260    790.071597
   35.935410    765.031466
   35.952550    748.616549
   35.969700    761.675134
   35.986840    810.639310
   36.003980    890.336431
   36.021130    988.627133
   36.038270   1090.366627
   36.055420   1181.507158
   36.072560   1251.751703
   36.089710   1290.875277
   36.106850   1292.192812
   36.124000   1271.614905
   36.141140   1273.278389
   36.158290   1344.696224
   36.175430   1512.614069
   36.192580   1775.065310
   36.209720   2094.026428
   36.226860   2395.363024
   36.244010   2576.203929
   36.261150   2552.754457
   36.278300   2329.058773
   36.295440   2006.457847
   36.312590   1698.256201
   36.329730   1462.818489
   36.346880   1302.365984
   36.364020   1185.849387
   36.381170   1073.418733
   36.398310    944.377964
   36.415460    807.189182
   36.432600    682.817477
   36.449750    582.316006
   36.466890    508.196661
   36.484040    458.119742
   36.501180    430.311518
   36.518330    418.466726
   36.535470    417.107305
   36.552620    423.896250
   36.569760    441.919488
   36.586900    478.876637
   36.604050    544.718550
   36.621190    648.227348
   36.638340    794.625622
   36.655480    978.001059
   36.672630   1177.416674
   36.689770   1353.836849
   36.706920   1456.307821
   36.724060   1445.912661
   36.741210   1330.455935
   36.758350   1165.939390
   36.775500   1014.391242
   36.792640    911.468062
   36.809780    867.257511
   36.826930    878.514496
   36.844070    937.435005
   36.861220   1039.289340
   36.878360   1181.157814
   36.895510   1352.602367
   36.912650   1525.611608
   36.929800   1654.291402
   36.946940   1689.033686
   36.964090   1607.730383
   36.981230   1436.219232
   36.998380   1230.182259
   37.015520   1044.199438
   37.032670    911.851719
   37.049810    843.056664
   37.066960    828.820059
   37.084100    847.096738
   37.101250    867.683047
   37.118390    861.888248
   37.135540    817.522745
   37.152680    746.375543
   37.169820    672.907160
   37.186970    616.958659
   37.204110    586.924324
   37.221260    579.228986
   37.238400    584.082831
   37.255550    591.477380
   37.272690    593.755707
   37.289840    584.541936
   37.306980    557.091586
   37.324130    508.601802
   37.341270    446.069633
   37.358420    382.886148
   37.375560    330.021655
   37.392700    292.280718
   37.409850    270.778645
   37.426990    265.367506
   37.444140    276.009888
   37.461280    303.655402
   37.478430    349.789122
   37.495570    415.439543
   37.512720    500.116790
   37.529860    598.378348
   37.547010    700.996196
   37.564150    794.257770
   37.581300    867.235805
   37.598440    916.470276
   37.615590    946.631784
   37.632730    966.695277
   37.649880    982.668541
   37.667020    991.736322
   37.684170    988.534353
   37.701310    973.698549
   37.718460    956.737112
   37.735600    950.206050
   37.752740    963.984864
   37.769890    995.797313
   37.787030   1033.689000
   37.804180   1062.245009
   37.821320   1065.237183
   37.838470   1029.183377
   37.855610    955.307251
   37.872760    861.134826
   37.889900    765.782043
   37.907050    677.535845
   37.924190    606.398207
   37.941330    559.655735
   37.958480    543.550154
   37.975620    560.382555
   37.992770    609.844755
   38.009910    690.625620
   38.027060    800.673818
   38.044200    941.367622
   38.061350   1115.255458
   38.078490   1319.902087
   38.095640   1537.914957
   38.112780   1729.425275
   38.129930   1837.357051
   38.147070   1813.982391
   38.164220   1664.440740
   38.181360   1453.727072
   38.198510   1257.340321
   38.215650   1121.923318
   38.232800   1063.541832
   38.249940   1077.040342
   38.267090   1144.308159
   38.284230   1238.161347
   38.301370   1329.901702
   38.318520   1397.313839
   38.335660   1428.398272
   38.352810   1423.517310
   38.369950   1398.703516
   38.387100   1376.354736
   38.404240   1368.544600
   38.421390   1367.183625
   38.438530   1358.114588
   38.455680   1337.289229
   38.472820   1312.916646
   38.489970   1297.506091
   38.507110   1302.548163
   38.524250   1334.802477
   38.541400   1385.763453
   38.558540   1426.291753
   38.575690   1418.161379
   38.592830   1339.430838
   38.609980   1202.050234
   38.627120   1042.113652
   38.644270    890.843006
   38.661410    763.009800
   38.678560    658.234428
   38.695700    572.066861
   38.712850    502.664217
   38.729990    451.227559
   38.747140    416.975629
   38.764280    394.839197
   38.781430    375.977894
   38.798570    352.116618
   38.815720    319.827879
   38.832860    281.530089
   38.850010    243.346963
   38.867150    210.088267
   38.884290    183.755319
   38.901440    164.551555
   38.918580    151.900577
   38.935730    145.025067
   38.952870    143.358705
   38.970020    146.825907
   38.987160    155.957843
   39.004310    171.250378
   39.021450    193.314904
   39.038600    221.948241
   39.055740    255.869120
   39.072890    292.231725
   39.090030    327.222864
   39.107170    358.565751
   39.124320    387.978356
   39.141460    420.106078
   39.158610    457.945020
   39.175750    499.743906
   39.192900    539.661878
   39.210040    568.723978
   39.227190    577.061538
   39.244330    557.687420
   39.261480    511.029748
   39.278620    447.685904
   39.295760    382.805034
   39.312910    328.258488
   39.330060    288.592010
   39.347200    262.874371
   39.364350    246.933034
   39.381490    236.117391
   39.398640    226.747630
   39.415780    218.301417
   39.432930    213.477434
   39.450070    215.231456
   39.467210    226.267064
   39.484360    248.154308
   39.501500    281.403705
   39.518650    324.345328
   39.535790    372.453542
   39.552940    418.633640
   39.570080    454.147593
   39.587230    474.143549
   39.604370    483.229312
   39.621520    495.931333
   39.638660    529.639490
   39.655800    599.166353
   39.672950    714.809512
   39.690090    880.547095
   39.707240   1091.151367
   39.724380   1327.030190
   39.741530   1551.607133
   39.758670   1714.684498
   39.775820   1769.144420
   39.792960   1700.412390
   39.810110   1536.297139
   39.827250   1326.125599
   39.844400   1114.435372
   39.861540    931.217773
   39.878680    791.831061
   39.895830    694.574868
   39.912980    628.424732
   39.930120    578.701481
   39.947270    534.249520
   39.964410    492.230137
   39.981560    455.638972
   39.998800    427.318121
   40.015950    407.173699
   40.033090    392.567332
   40.050240    380.624451
   40.067380    372.462993
   40.084520    373.457245
   40.101670    389.894729
   40.118810    425.536657
   40.135960    480.250422
   40.153100    548.463136
   40.170250    618.677621
   40.187390    674.309794
   40.204540    699.736557
   40.221680    692.167628
   40.238830    666.523878
   40.255970    644.226599
   40.273120    640.445466
   40.290260    657.934347
   40.307400    688.671173
   40.324550    715.764890
   40.341690    723.611396
   40.358840    705.922040
   40.375980    672.105187
   40.393130    639.223996
   40.410270    622.207598
   40.427420    629.913638
   40.444560    665.133397
   40.461710    725.878071
   40.478850    807.312621
   40.495990    902.148253
   40.513140    999.470988
   40.530280   1082.264407
   40.547430   1126.625725
   40.564580   1110.725766
   40.581720   1033.523646
   40.598870    921.029254
   40.616010    807.481075
   40.633150    715.189509
   40.650300    651.830167
   40.667440    616.078274
   40.684590    602.377515
   40.701730    603.899566
   40.718880    613.618556
   40.736020    625.139124
   40.753170    635.012487
   40.770310    644.101038
   40.787460    653.099395
   40.804600    656.591398
   40.821750    644.087104
   40.838890    608.870887
   40.856030    556.068639
   40.873180    499.649170
   40.890320    451.709598
   40.907470    416.638112
   40.924610    392.971652
   40.941760    376.267715
   40.958900    362.190647
   40.976050    348.213295
   40.993190    334.087169
   41.010340    322.809357
   41.027480    318.574305
   41.044630    325.752663
   41.061770    346.988751
   41.078910    384.100887
   41.096060    438.316007
   41.113200    510.391327
   41.130350    600.915461
   41.147500    709.486433
   41.164640    833.856436
   41.181790    970.763356
   41.198930   1116.221389
   41.216070   1263.258192
   41.233220   1396.051871
   41.250360   1491.472970
   41.267510   1532.039251
   41.284650   1517.985677
   41.301800   1468.249555
   41.318940   1408.025693
   41.336090   1353.498142
   41.353230   1304.081747
   41.370380   1248.454045
   41.387520   1180.084573
   41.404670   1105.488019
   41.421810   1038.490778
   41.438950    988.000046
   41.456100    954.784915
   41.473240    934.616298
   41.490390    919.300509
   41.507530    896.451351
   41.524680    853.423251
   41.541820    784.520068
   41.558970    696.432025
   41.576110    603.848825
   41.593260    521.951060
   41.610400    459.075536
   41.627550    417.275118
   41.644690    393.224982
   41.661830    380.240919
   41.678980    370.089785
   41.696130    355.718594
   41.713270    333.799792
   41.730420    305.308319
   41.747560    274.516296
   41.764710    245.813683
   41.781850    222.443751
   41.798990    205.685304
   41.816140    195.643014
   41.833280    191.979152
   41.850430    194.342576
   41.867570    202.924292
   41.884720    218.482753
   41.901860    242.826943
   41.919010    279.119338
   41.936150    331.910623
   41.953300    407.127101
   41.970440    511.459219
   41.987590    651.116664
   42.004730    829.000917
   42.021870   1040.778107
   42.039020   1271.810319
   42.056160   1493.227165
   42.073310   1667.116058
   42.090450   1754.753458
   42.107600   1731.067553
   42.124740   1598.853328
   42.141890   1392.969451
   42.159030   1163.822436
   42.176180    953.222089
   42.193320    783.446229
   42.210460    659.646375
   42.227610    576.038358
   42.244750    520.713867
   42.261900    479.030000
   42.279050    438.398937
   42.296190    393.147236
   42.313340    344.959944
   42.330480    298.886323
   42.347630    258.340686
   42.364770    224.268622
   42.381910    196.069054
   42.399060    173.000537
   42.416200    154.648865
   42.433350    140.394908
   42.450490    129.846221
   42.467640    122.578796
   42.484780    118.020764
   42.501930    115.842049
   42.519070    116.091746
   42.536220    119.147649
   42.553360    125.417443
   42.570500    136.224388
   42.587650    152.503671
   42.604790    176.419128
   42.621940    209.784728
   42.639080    253.825401
   42.656230    308.605045
   42.673370    371.311728
   42.690520    435.645276
   42.707660    490.093249
   42.724810    521.687478
   42.741950    522.534054
   42.759100    496.255563
   42.776240    455.439315
   42.793380    412.676772
   42.810530    373.971434
   42.827670    339.204320
   42.844820    305.910440
   42.861970    272.916865
   42.879110    241.775917
   42.896260    215.007550
   42.913400    194.149835
   42.930540    179.643117
   42.947690    171.299511
   42.964830    168.708803
   42.981980    171.668493
   42.999120    180.070976
   43.016270    194.747901
   43.033410    217.114086
   43.050560    249.807834
   43.067700    296.040673
   43.084850    359.917878
   43.101990    445.229508
   43.119140    556.016166
   43.136280    692.221288
   43.153420    850.056925
   43.170570   1018.206369
   43.187710   1177.765342
   43.204860   1305.955733
   43.222000   1383.858718
   43.239150   1405.090735
   43.256290   1378.957765
   43.273440   1322.347385
   43.290580   1252.238656
   43.307730   1179.312204
   43.324870   1106.150289
   43.342020   1030.955030
   43.359160    956.222645
   43.376300    889.724308
   43.393450    836.969448
   43.410590    795.693045
   43.427740    757.666510
   43.444890    715.626759
   43.462030    667.022998
   43.479180    611.625987
   43.496320    549.608636
   43.513460    483.328893
   43.530610    418.752996
   43.547750    362.785087
   43.564900    319.755579
   43.582040    291.521737
   43.599190    277.662103
   43.616330    276.612132
   43.633480    285.508868
   43.650620    300.173310
   43.667770    314.832173
   43.684910    323.131285
   43.702060    320.724812
   43.719200    307.850177
   43.736340    289.324862
   43.753490    271.782408
   43.770630    260.882538
   43.787780    259.969446
   43.804920    270.914026
   43.822070    293.916018
   43.839210    327.328976
   43.856360    367.310292
   43.873500    407.512298
   43.890650    440.412128
   43.907790    460.536100
   43.924940    466.954152
   43.942080    462.341763
   43.959220    449.534286
   43.976370    430.475097
   43.993520    406.859885
   44.010660    382.611486
   44.027810    363.050650
   44.044950    352.628215
   44.062100    353.119134
   44.079240    363.295813
   44.096380    379.490621
   44.113530    396.887317
   44.130670    412.542969
   44.147820    427.280681
   44.164960    445.089143
   44.182110    469.457250
   44.199250    500.578100
   44.216400    534.516130
   44.233540    565.362914
   44.250690    589.397584
   44.267830    607.662416
   44.284970    624.544747
   44.302120    645.277562
   44.319260    674.934038
   44.336410    718.567163
   44.353550    782.387336
   44.370700    873.957967
   44.387840    999.136613
   44.404990   1157.472718
   44.422130   1338.425401
   44.439280   1523.055684
   44.456420   1688.908330
   44.473570   1819.693297
   44.490710   1909.097321
   44.507850   1957.495274
   44.525000   1963.689312
   44.542140   1923.773630
   44.559290   1835.492499
   44.576440   1703.790623
   44.593580   1541.436870
   44.610730   1363.938849
   44.627870   1186.128793
   44.645010   1021.778652
   44.662160    882.286063
   44.679300    774.278179
   44.696450    696.955111
   44.713590    644.859662
   44.730740    610.001127
   44.747880    585.302096
   44.765030    566.941158
   44.782170    556.128038
   44.799320    556.294661
   44.816460    570.604296
   44.833610    600.280846
   44.850750    643.184572
   44.867890    693.376967
   44.885040    740.857097
   44.902180    775.380509
   44.919330    792.011513
   44.936470    792.844739
   44.953620    783.297110
   44.970760    767.773412
   44.987910    749.212203
   45.005050    731.923875
   45.022200    720.850242
   45.039340    717.912939
   45.056490    718.251984
   45.073630    711.667427
   45.090770    688.549710
   45.107920    647.290577
   45.125060    595.969595
   45.142210    545.909865
   45.159360    504.610157
   45.176500    474.122391
   45.193650    452.239829
   45.210790    434.598435
   45.227930    418.822661
   45.245080    405.234450
   45.262220    395.691164
   45.279370    393.003657
   45.296510    399.992453
   45.313660    419.014751
   45.330800    450.680850
   45.347950    493.251747
   45.365090    543.133705
   45.382240    596.225217
   45.399380    648.309848
   45.416530    693.087099
   45.433670    721.677310
   45.450810    726.356615
   45.467960    706.207178
   45.485100    667.899776
   45.502250    621.844387
   45.519390    576.315273
   45.536540    536.695192
   45.553680    507.109626
   45.570830    490.953143
   45.587970    488.637091
   45.605120    496.753428
   45.622260    508.389750
   45.639410    515.049254
   45.656550    511.232767
   45.673690    497.832867
   45.690840    481.828467
   45.707980    472.295712
   45.725130    475.872872
   45.742280    495.760766
   45.759420    531.644672
   45.776570    579.708341
   45.793710    632.738859
   45.810850    681.875660
   45.828000    720.781535
   45.845140    749.990334
   45.862290    777.647441
   45.879430    812.749746
   45.896580    860.050491
   45.913720    917.992952
   45.930870    982.681025
   45.948010   1052.722408
   45.965160   1130.890414
   45.982300   1219.247821
   45.999450   1313.359535
   46.016590   1400.246254
   46.033730   1464.238889
   46.050880   1492.731785
   46.068020   1480.328258
   46.085170   1432.743463
   46.102310   1366.893171
   46.119460   1301.101626
   46.136600   1245.782795
   46.153750   1202.376289
   46.170890   1171.097541
   46.188040   1155.992598
   46.205180   1162.381568
   46.222320   1190.796420
   46.239470   1233.375931
   46.256610   1275.377362
   46.273760   1299.319208
   46.290900   1292.031806
   46.308050   1251.275251
   46.325200   1186.549489
   46.342340   1111.498605
   46.359480   1036.232059
   46.376630    965.192607
   46.393770    900.666126
   46.410920    845.819428
   46.428060    803.897034
   46.445210    775.567502
   46.462350    757.372233
   46.479500    744.886957
   46.496640    736.065758
   46.513790    733.480329
   46.530930    741.321119
   46.548080    761.419703
   46.565220    790.543446
   46.582360    822.364825
   46.599510    850.365790
   46.616650    870.433503
   46.633800    881.679899
   46.650940    885.863339
   46.668090    886.765646
   46.685230    889.224375
   46.702380    899.190208
   46.719520    923.090332
   46.736670    966.568720
   46.753810   1032.634089
   46.770960   1119.872302
   46.788100   1220.716343
   46.805240   1320.956726
   46.822390   1402.375418
   46.839530   1448.133456
   46.856680   1449.945827
   46.873830   1410.702912
   46.890970   1341.649803
   46.908120   1255.053961
   46.925260   1161.046739
   46.942400   1068.238734
   46.959550    987.648134
   46.976690    930.404617
   46.993840    903.903660
   47.010980    909.343691
   47.028130    941.479320
   47.045270    990.168463
   47.062420   1042.804958
   47.079560   1090.230460
   47.096710   1131.002057
   47.113850   1168.579437
   47.131000   1204.851519
   47.148140   1238.404415
   47.165280   1267.024598
   47.182430   1291.816766
   47.199570   1316.036622
   47.216720   1342.168848
   47.233860   1369.530996
   47.251010   1396.042577
   47.268150   1419.738763
   47.285300   1438.400578
   47.302440   1447.967644
   47.319590   1444.086393
   47.336730   1425.875267
   47.353880   1396.948255
   47.371020   1361.504124
   47.388160   1319.190639
   47.405310   1264.425887
   47.422450   1192.685291
   47.439600   1108.825041
   47.456750   1027.679090
   47.473890    966.151067
   47.491040    935.862324
   47.508180    942.147250
   47.525320    983.472550
   47.542470   1052.728903
   47.559610   1136.257595
   47.576760   1216.736006
   47.593900   1280.165142
   47.611050   1322.482304
   47.628190   1349.616377
   47.645340   1369.120428
   47.662480   1382.850073
   47.679630   1387.861738
   47.696770   1381.216394
   47.713920   1362.168027
   47.731060   1332.036720
   47.748200   1291.319091
   47.765350   1239.324069
   47.782490   1174.458861
   47.799640   1095.856777
   47.816780   1006.994663
   47.833930    916.493323
   47.851070    835.645215
   47.868220    772.997702
   47.885360    732.387663
   47.902510    712.802992
   47.919650    711.665673
   47.936790    724.671056
   47.953940    746.523424
   47.971080    770.916562
   47.988230    793.094601
   48.005370    812.898351
   48.022520    834.488704
   48.039670    860.861619
   48.056810    889.654153
   48.073960    912.695195
   48.091100    919.305895
   48.108240    900.352983
   48.125390    852.840834
   48.142530    781.629094
   48.159680    699.291056
   48.176820    619.111737
   48.193970    551.155752
   48.211110    501.002733
   48.228260    470.650348
   48.245400    460.103709
   48.262550    468.090319
   48.279690    492.237962
   48.296830    529.010315
   48.313980    574.554165
   48.331120    626.175929
   48.348270    684.754862
   48.365410    755.258452
   48.382560    843.200794
   48.399700    950.511993
   48.416850   1071.341960
   48.433990   1190.282693
   48.451140   1284.500181
   48.468280   1331.436857
   48.485430   1320.473444
   48.502570   1259.722487
   48.519710   1170.328459
   48.536860   1074.629257
   48.554000    986.578723
   48.571150    908.671311
   48.588290    835.296619
   48.605440    758.636923
   48.622590    675.385341
   48.639730    588.204161
   48.656870    503.049827
   48.674020    425.348169
   48.691160    358.465406
   48.708310    303.161377
   48.725450    259.306322
   48.742600    225.412816
   48.759740    200.210733
   48.776890    182.180997
   48.794030    170.091857
   48.811180    162.840428
   48.828320    159.795945
   48.845470    160.281663
   48.862610    163.753527
   48.879750    169.669772
   48.896900    177.226531
   48.914040    185.719701
   48.931190    194.819562
   48.948330    205.350957
   48.965480    218.560819
   48.982620    235.703298
   48.999770    256.957674
   49.016910    280.832686
   49.034060    303.813411
   49.051200    321.589135
   49.068350    330.377953
   49.085490    329.992970
   49.102630    322.953725
   49.119780    313.057837
   49.136920    302.898655
   49.154070    293.405144
   49.171220    285.132240
   49.188360    279.447077
   49.205510    278.349805
   49.222650    283.670222
   49.239790    295.110888
   49.256940    311.080704
   49.274080    329.113958
   49.291230    346.558353
   49.308370    362.162276
   49.325520    375.438814
   49.342660    387.952670
   49.359810    402.258869
   49.376950    420.334356
   49.394100    442.062909
   49.411240    463.152711
   49.428390    477.343784
   49.445530    478.515690
   49.462670    464.715488
   49.479820    439.185281
   49.496960    406.740809
   49.514110    371.568759
   49.531250    336.024557
   49.548400    302.165528
   49.565540    272.703936
   49.582690    250.042305
   49.599830    236.232361
   49.616980    232.162099
   49.634120    238.433383
   49.651270    255.322025
   49.668410    282.690241
   49.685550    319.875848
   49.702700    365.542617
   49.719840    417.437972
   49.736990    472.180250
   49.754140    523.836808
   49.771280    564.612834
   49.788430    585.559648
   49.805570    582.698765
   49.822710    560.521435
   49.839860    529.896664
   49.857000    503.393738
   49.874150    489.920944
   49.891290    494.052412
   49.908440    516.593883
   49.925580    553.783054
   49.942730    597.709496
   49.959870    635.514597
   49.977020    652.329760
   49.994160    637.829321
