# Supplementary material for: A good-practice guide to solving and refining mol­ecular organic crystal structures from laboratory powder X-ray diffraction data
Source: Acta Crystallogr C Struct Chem. 2025 Sep 17;81(Pt 10):559–69. doi: 10.1107/S2053229625008046 (PMC12497095; doi:10.1107/S2053229625008046)
Supplement: Supplementary file 1 [file c-81-00559-sup1.zip › ExtractSingleCoXtalPhase.inp]

' Sample twin phase Riet and single phase Pawley of PXRD data
' collected from co-xtal with some residual known starting phases
 
r_exp  0.998209539
r_wp  1.72683812
r_p  1.52910563
 
r_exp_dash  2.57977567
r_wp_dash  4.4628455
r_p_dash  3.86674274
 
weighted_Durbin_Watson  0.71504215
gof  1.7299355
iters 0
no_LIMIT_warnings
 
xdd SampleE_VCT.xye 
 
/* 
  bkg @  
    3068.80141`
   -2058.24747` 
    421.429833`
   -243.489916`
    675.863349`
   -533.820564` 
    42.30643` 
    217.973378`
   -26.7101783`
   -156.401566` 
67.3742247` 
18.5087927`
-161.178702`
-10.2235078`
*/

  start_X       4.0000 
  finish_X      50 
  Zero_Error(@, 0.00328112352`) 
  LP_Factor( 26) 
  Simple_Axial_Model(@, 8.1761662`) 
  lam 
    ymin_on_ymax 0.001 
    la 1 lo  1.540600 
    x_calculation_step 0.017 
    CS_L(@, 10000`) 
    CS_G(@, 339.208309`) 
    Strain_G(@, 0.187335984`) 
    Strain_L(@, 0.257403738`) 
 
hkl_Is 
phase_name Co-xtal 
    a   @   10.244995`
    b   @   29.148198`
    c   @   10.211975`
    al      90.00 
    be  @  106.63806` 
    ga      90.00 
    volume  2921.856` 
    space_group "P21/c" 
		load hkl_m_d_th2 I  
		{ 
			   0   2   0   2   14.574099       6.05945      @  2.54282841`
			   1   0   0   2    9.816063       9.00165      @  1.35314218` 
			   1   1   0   4    9.302717       9.49949      @  1.53360448`
			   0   1   1   4    9.275775       9.52715      @  0.194776475`
			   1   2   0   4    8.141584      10.85810     @  6.70713106`
			   0   2   1   4    8.123506      10.88233     @  6.79869251`
			   1  -1  -1   4    7.896213      11.19657     @  13.7747498`
			   0   4   0   2    7.287050      12.13593     @  0.674227124` 
			   1  -2  -1   4    7.148431      12.37217     @  0.133799781` 
			   1   3   0   4    6.905379      12.80943     @  7.06511934`
			   0   3   1   4    6.894338      12.83003     @  0.13142419` 
			   1  -3  -1   4    6.267844      14.11867     @  18.3462146` 
			   1   1   1   4    5.980083      14.80177     @  3.91577103` 
			   1   4   0   4    5.851027      15.13014     @  1.92150384` 
			   0   4   1   4    5.844306      15.14764     @  2.49931625`
			   1   2   1   4    5.634888      15.71409     @  2.30650916`
			   1  -4  -1   4    5.447877      16.25710     @  30.7312702`
			   1   3   1   4    5.172321      17.12954     @  2.80701835`
			   1   5   0   4    5.012340      17.68058     @  12.089232`
			   0   5   1   4    5.008113      17.69562     @  18.4532333`
			   1   0  -2   2    4.985339      17.77711     @  2.15904545`
			   2  -1  -1   4    4.925992      17.99305     @  9.57905465`
			   1  -1  -2   4    4.913983      18.03739     @  1.61666881` 
			   2   0   0   2    4.908032      18.05945     @  9.43765189` 
			   0   0   2   2    4.892213      18.11833     @  6.28820739` 
			   0   6   0   2    4.858033      18.24689     @  38.7550496`
			   2   1   0   4    4.839900      18.31584     @  9.31150827`
			   0   1   2   4    4.824729      18.37394     @  1.00012006e-15` 
			   1  -5  -1   4    4.751870      18.65815     @  17.1165497` 
			   2  -2  -1   4    4.727620      18.75472     @  36.2083081`
			   1  -2  -2   4    4.717001      18.79732     @  36.1835593` 
			   1   4   1   4    4.681999      18.93914     @  9.54969648`
			   2   2   0   4    4.651358      19.06506     @  16.7919642`
			   0   2   2   4    4.637887      19.12095     @  19.7557112` 
			   2  -3  -1   4    4.444359      19.96191     @  43.4820437` 
			   1  -3  -2   4    4.435533      20.00204     @  29.9510342`
			   2   3   0   4    4.380822      20.25446     @  1.42063271` 
			   0   3   2   4    4.369562      20.30720     @  0.735490305` 
			   1   6   0   4    4.353992      20.38060     @  2.13302612`
			   0   6   1   4    4.351220      20.39372     @  4.85970013`
			   1   5   1   4    4.217828      21.04592     @  1.99676815` 
			   1  -6  -1   4    4.179988      21.23865     @  3.63436404` 
			   2  -4  -1   4    4.121620      21.54298     @  8.9380502` 
			   1  -4  -2   4    4.114578      21.58030     @  30.0843309`
			   2   0  -2   2    4.101470      21.65010     @  3.27948874`
			   2   4   0   4    4.070792      21.81524     @  11.064589`
			   0   4   2   4    4.061753      21.86439     @  10.1326864` 
			   2  -1  -2   4    4.061459      21.86599     @  0.206109747`
			   1   0   2   2    3.950226      22.48962     @  8.01890351`
			   2  -2  -2   4    3.948107      22.50185     @  0.997811575`
			   2   1   1   4    3.920505      22.66236     @  3.26260191` 
			   1   1   2   4    3.914443      22.69793     @  2.34482714`
			   1   7   0   4    3.833379      23.18450     @  118.012496`
			   0   7   1   4    3.831488      23.19611     @  4.49944781e-15`
			   2   2   1   4    3.818260      23.27758     @  7.83517614` 
			   1   2   2   4    3.812659      23.31226     @  27.3013734`
			   1   6   1   4    3.802580      23.37492     @  10.9570006` 
			   2  -5  -1   4    3.794337      23.42642     @  1.00012006e-15` 
			   1  -5  -2   4    3.788841      23.46089     @  50.0765876`
			   2  -3  -2   4    3.778598      23.52539     @  45.3961904`
			   2   5   0   4    3.754570      23.67812     @  1.00012006e-15` 
			   0   5   2   4    3.747474      23.72361     @  11.5096858`
			   1  -7  -1   4    3.713025      23.94696     @  17.1628152`
			   2   3   1   4    3.664300      24.27020     @  1.00012006e-15` 
			   1   3   2   4    3.659349      24.30354     @  16.9986129`
			   0   8   0   2    3.643525      24.41071     @  0.149999786`
			   2  -4  -2   4    3.574216      24.89158     @  83.0795432`
			   2  -6  -1   4    3.483539      25.55032     @  4.99329665`
			   1  -6  -2   4    3.479284      25.58209     @  4.22010542`
			   2   4   1   4    3.477019      25.59904     @  0.688082944`
			   1   4   2   4    3.472788      25.63076     @  6.76610607`
			   2   6   0   4    3.452690      25.78252     @  6.016401`
			   0   6   2   4    3.447169      25.82453     @  0.459652296` 
			   1   7   1   4    3.440937      25.87211     @  1.48268293`
			   1   8   0   4    3.415809      26.06577     @  1.00210656e-15`
			   0   8   1   4    3.414471      26.07617     @  5.22528868` 
			   3  -1  -1   4    3.387593      26.28675     @  0.41822107` 
			   1  -1  -3   4    3.377188      26.36920     @  2.34080335` 
			   2  -5  -2   4    3.354444      26.55125     @  17.2925039`
			   1  -8  -1   4    3.329830      26.75114     @  2.9525407`
			   3  -2  -1   4    3.320976      26.82379     @  0.327579779`
			   1  -2  -3   4    3.311171      26.90471     @  1.00660616`
			   2   5   1   4    3.273708      27.21849     @  4.69461829` 
			   3   0   0   2    3.272021      27.23279     @  6.93336894` 
			   1   5   2   4    3.270175      27.24846     @  2.76360136`
			   3   1   0   4    3.251598      27.40716     @  5.86977388`
			   0   1   3   4    3.241248      27.49640     @  21.9236648`
			   3  -3  -1   4    3.218180      27.69741     @  2.56904998`
			   1  -3  -3   4    3.209255      27.77598     @  21.4693161`
			   2  -7  -1   4    3.199170      27.86531     @  7.69233133` 
			   1  -7  -2   4    3.195873      27.89463     @  18.16652` 
			   3   2   0   4    3.192551      27.92425     @  4.21364153`
			   0   2   3   4    3.182753      28.01197     @  9.12924798`
			   2   7   0   4    3.175225      28.07973     @  27.0273216`
			   0   7   2   4    3.171608      28.11242     @  27.9517229`
			   3   0  -2   2    3.170930      28.11855     @  1.67286058`
			   3  -1  -2   4    3.152998      28.28179     @  17.259231` 
			   2  -1  -3   4    3.147743      28.32998     @  1.26756969` 
			   2  -6  -2   4    3.133922      28.45755     @  15.3294464` 
			   1   8   1   4    3.129371      28.49981     @  13.8026869`
			   3   3   0   4    3.100906      28.76704     @  1.32126509` 
			   3  -2  -2   4    3.099074      28.78442     @  1.13512742` 
			   2  -2  -3   4    3.094083      28.83184     @  9.53078196e-13`
			   0   3   3   4    3.091925      28.85241     @  1.00418606e-15`
			   3  -4  -1   4    3.089084      28.87952     @  1.93344005` 
			   1  -4  -3   4    3.081188      28.95514     @  0.538200933`
			   1   9   0   4    3.075609      29.00882     @  1.34452685`
			   0   9   1   4    3.074631      29.01824     @  10.4102705`
			   2   6   1   4    3.067784      29.08444     @  0.678146506`
			   1   6   2   4    3.064876      29.11264     @  0.883685066`
			   2   0   2   2    3.055028      29.20857     @  3.01310361`
			   2   1   2   4    3.038385      29.37215     @  2.74021508` 
			   3  -3  -2   4    3.015038      29.60477     @  8.77740171` 
			   1  -9  -1   4    3.012397      29.63132     @  5.82586912e-12`
			   2  -3  -3   4    3.010442      29.65100     @  15.2888759`
			   2   2   2   4    2.990042      29.85799     @  1.43616745`
			   3   4   0   4    2.984922      29.91040     @  10.8397372`
			   0   4   3   4    2.976909      29.99280     @  0.74522838` 
			   2  -8  -1   4    2.944209      30.33387     @  6.28909031`
			   3  -5  -1   4    2.943877      30.33737     @  1.81572036e-12`
			   1  -8  -2   4    2.941639      30.36101     @  83.3845259` 
			   1  -5  -3   4    2.937041      30.40969     @  0.0587038288`
			   2   8   0   4    2.925514      30.53242     @  1.00012006e-15` 
			   0   8   2   4    2.922153      30.56839     @  0.73342053`
			   2  -7  -2   4    2.922044      30.56957     @  31.1556152` 
			   0  10   0   2    2.914820      30.64718     @  3.86654951` 
			   2   3   2   4    2.914356      30.65218     @  1.98254963`
			   3  -4  -2   4    2.908101      30.71973     @  11.4252093`
			   2  -4  -3   4    2.903977      30.76444     @  1.71458911` 
			   2   7   1   4    2.868212      31.15773     @  3.39092975` 
			   1   7   2   4    2.865836      31.18422     @  6.13677082`
			   1   9   1   4    2.861548      31.23214     @  6.72135991`
			   3   5   0   4    2.853308      31.32465     @  0.517951791`
			   3   1   1   4    2.852327      31.33570     @  11.3247676` 
			   0   5   3   4    2.846307      31.40369     @  0.180118072`
			   1   1   3   4    2.846107      31.40594     @  7.38496642e-12`
			   2   4   2   4    2.817444      31.73383     @  0.642301969`
			   3   2   1   4    2.812219      31.79435     @  0.518150873`
			   1   2   3   4    2.806258      31.86369     @  0.355384389`
			   1  10   0   4    2.794230      32.00451     @  4.07164054` 
			   0  10   1   4    2.793497      32.01313     @  4.13310536e-13` 
			   3  -6  -1   4    2.791434      32.03743     @  1.00095206e-15`
			   1  -6  -3   4    2.785985      32.10178     @  17.3820922`
			   3  -5  -2   4    2.785604      32.10630     @  7.26166416`
			   2  -5  -3   4    2.782358      32.14476     @  2.6858243`
			   3   3   1   4    2.748975      32.54590     @  9.59794723` 
			   1 -10  -1   4    2.746574      32.57514     @  10.0475205` 
			   1   3   3   4    2.743406      32.61380     @  0.207518882` 
			   2  -8  -2   4    2.723938      32.85347     @  0.665816856` 
			   3  -1  -3   4    2.722361      32.87305     @  0.82718591`
			   2  -9  -1   4    2.717924      32.92824     @  0.892137654`
			   1  -9  -2   4    2.715901      32.95346     @  1.88771984e-14`
			   3   6   0   4    2.713861      32.97894     @  2.74304778` 
			   0   6   3   4    2.707835      33.05444     @  33.3571753` 
			   2   5   2   4    2.705971      33.07786     @  1.80429433`
			   2   9   0   4    2.703195      33.11281     @  13.0725963`
			   0   9   2   4    2.700543      33.14626     @  3.18852147` 
			   3  -2  -3   4    2.687424      33.31277     @  4.4351742` 
			   2   8   1   4    2.680173      33.40555     @  0.47719349`
			   1   8   2   4    2.678233      33.43044     @  2.81327736` 
			   3   4   1   4    2.667198      33.57285     @  2.91679` 
			   1   4   3   4    2.662110      33.63892     @  2.6140505` 
			   3  -6  -2   4    2.655740      33.72201     @  0.582724966`
			   2  -6  -3   4    2.652598      33.76316     @  8.55301094`
			   3  -7  -1   4    2.638568      33.94811     @  12.0484739`
			   1  -7  -3   4    2.633643      34.01353     @  1.24689625`
			   1  10   1   4    2.632071      34.03446     @  2.2913368e-12`
			   3  -3  -3   4    2.630794      34.05148     @  1.00012006e-15` 
			   2   6   2   4    2.586161      34.65759     @  12.449361`
			   3   7   0   4    2.572765      34.84380     @  0.979582539`
			   3   5   1   4    2.572046      34.85386     @  7.48570623`
			   0   7   3   4    2.567629      34.91574     @  6.26686859`
			   1   5   3   4    2.567482      34.91779     @  9.34687544`
			   3  -4  -3   4    2.560024      35.02281     @  3.37506442`
			   1  11   0   4    2.558262      35.04771     @  0.0765366578`
			   0  11   1   4    2.557699      35.05567     @  3.9663381` 
			   1   0  -4   2    2.551079      35.14961     @  2.26299924` 
			   4  -1  -1   4    2.549680      35.16952     @  1.00107357e-15` 
			   2  -9  -2   4    2.541784      35.28236     @  3.62190612` 
			   1  -1  -4   4    2.541364      35.28838     @  0.0286003102`
			   3  -7  -2   4    2.523085      35.55253     @  1.00126129e-15`
			   1 -11  -1   4    2.521537      35.57508     @  0.0654375724`
			   2  -7  -3   4    2.520911      35.58422     @  5.29968151`
			   4  -2  -1   4    2.520390      35.59181     @  2.85762826`
			   2 -10  -1   4    2.517894      35.62829     @  3.20956241`
			   1 -10  -2   4    2.516286      35.65182     @  0.556488135`
			   1  -2  -4   4    2.512872      35.70187     @  1.00012006e-15` 
			   2  10   0   4    2.506170      35.80058     @  1.00012006e-15` 
			   2   9   1   4    2.506114      35.80141     @  1.00012006e-15` 
			   1   9   2   4    2.504528      35.82485     @  1.06719852e-15`
			   0  10   2   4    2.504056      35.83182     @  1.27721672`
			   4   0  -2   2    2.498940      35.90768     @  5.54874965` 
			   2   0  -4   2    2.492669      36.00110     @  0.857943068` 
			   3  -8  -1   4    2.489975      36.04140     @  1.00463227` 
			   4  -1  -2   4    2.489807      36.04392     @  2.53160013`
			   1  -8  -3   4    2.485834      36.10350     @  7.6786574`
			   2  -1  -4   4    2.483604      36.13703     @  0.662784539` 
			   3  -5  -3   4    2.475536      36.25890     @  25.9419493`
			   4  -3  -1   4    2.475053      36.26622     @  1.00129318e-15` 
			   3   6   1   4    2.468504      36.36580     @  4.304341e-15` 
			   1  -3  -4   4    2.467444      36.38196     @  6.67015872`
			   1   6   3   4    2.464469      36.42743     @  1.23723379e-13`
			   2   7   2   4    2.463193      36.44696     @  1.15934109e-15` 
			   4  -2  -2   4    2.462996      36.44997     @  0.519417257`
			   2  -2  -4   4    2.456992      36.54219     @  0.887663146` 
			   4   0   0   2    2.454016      36.58808     @  0.2765756`
			   0   0   4   2    2.446106      36.71059     @  1.90892068` 
			   4   1   0   4    2.445365      36.72213     @  12.7743815` 
			   0   1   4   4    2.437538      36.84426     @  2.25578643` 
			   3   8   0   4    2.434449      36.89271     @  0.683450282` 
			   1  11   1   4    2.431061      36.94598     @  10.8612788` 
			   0   8   3   4    2.430096      36.96118     @  2.12562387`
			   0  12   0   2    2.429017      36.97820     @  4.66474064`
			   4  -3  -2   4    2.420174      37.11822     @  2.9795045` 
			   4   2   0   4    2.419950      37.12179     @  2.9753425` 
			   3   0   2   2    2.418533      37.14433     @  1.22940078` 
			   2  -3  -4   4    2.414863      37.20285     @  3.50435969e-10`
			   4  -4  -1   4    2.414477      37.20902     @  1.00022427e-15` 
			   0   2   4   4    2.412364      37.24280     @  1.95471539`
			   3   1   2   4    2.410251      37.27666     @  0.542945323`
			   1  -4  -4   4    2.407901      37.31438     @  0.377019841` 
			   2   1   3   4    2.407794      37.31610     @  3.16548658` 
			   3  -8  -2   4    2.392231      37.56791     @  3.22702818` 
			   2  -8  -3   4    2.389934      37.60538     @  3.89652643` 
			   3   2   2   4    2.385904      37.67129     @  4.16534374` 
			   2   2   3   4    2.383625      37.70867     @  3.41671578`
			   3  -6  -3   4    2.382810      37.72204     @  0.00562496787`
			   4   3   0   4    2.379298      37.77985     @  3.0022705`
			   2 -10  -2   4    2.375935      37.83534     @  7.45790939`
			   0   3   4   4    2.372087      37.89906     @  2.40984384` 
			   4  -4  -2   4    2.363810      38.03685     @  2.15431764`
			   3   7   1   4    2.360895      38.08563     @  1.00051866`
			   1  12   0   4    2.358501      38.12578     @  1.00022458e-15` 
			   2  -4  -4   4    2.357898      38.13590     @  4.72275772e-14`
			   0  12   1   4    2.357458      38.14330     @  2.19388748`
			   1   7   3   4    2.357364      38.14487     @  17.9062326`
			   3  -9  -1   4    2.348557      38.29348     @  4.13753289`
			   2  10   1   4    2.346917      38.32129     @  2.38384999` 
			   3   3   2   4    2.346724      38.32455     @  0.0208842786`
			   1  10   2   4    2.345422      38.34666     @  5.37532131`
			   1  -9  -3   4    2.345081      38.35245     @  2.023603` 
			   2   3   3   4    2.344747      38.35813     @  0.0684464893`
			   4  -5  -1   4    2.343562      38.37828     @  1.08050175e-15`
			   2 -11  -1   4    2.341137      38.41959     @  1.134978`
			   2   8   2   4    2.340999      38.42195     @  1.64137666`
			   1 -11  -2   4    2.339845      38.44165     @  5.42315303`
			   1  -5  -4   4    2.337100      38.48858     @  4.42313029` 
			   2  11   0   4    2.331705      38.58115     @  12.9088978`
			   0  11   2   4    2.330002      38.61046     @  1.77311082`
			   1 -12  -1   4    2.329051      38.62685     @  3.19814344e-13`
			   4   4   0   4    2.325679      38.68509     @  2.59191094`
			   0   4   4   4    2.318944      38.80194     @  2.38019648`
			   3   9   0   4    2.301793      39.10277     @  2.04436923`
			   3   0  -4   2    2.300313      39.12896     @  5.78003326e-12`
			   0   9   3   4    2.298113      39.16795     @  0.823612686`
			   4  -5  -2   4    2.296814      39.19101     @  0.481107886`
			   4  -1  -3   4    2.296025      39.20501     @  0.00540581637`
			   3   4   2   4    2.295411      39.21594     @  1.83150591` 
			   2   4   3   4    2.293381      39.25207     @  4.46669305` 
			   3  -1  -4   4    2.293183      39.25561     @  1.00012006e-15` 
			   2  -5  -4   4    2.291942      39.27773     @  1.00012006e-15` 
			   3  -7  -3   4    2.285596      39.39128     @  1.06818009`
			   4  -2  -3   4    2.274950      39.58331     @  3.89619101`
			   3  -2  -4   4    2.272184      39.63350     @  1.00012006e-15` 
			   3  -9  -2   4    2.266010      39.74604     @  2.43492216`
			   2  -9  -3   4    2.264434      39.77486     @  11.5386228`
			   4  -6  -1   4    2.264057      39.78177     @  7.55135173`
			   4   5   0   4    2.261787      39.82339     @  4.54223901` 
			   1  -6  -4   4    2.258603      39.88191     @  0.149578636`
			   1  12   1   4    2.257192      39.90790     @  1.00070329e-15`
			   0   5   4   4    2.255590      39.93745     @  3.31223179`
			   3   8   1   4    2.252658      39.99165     @  0.291389653` 
			   1   8   3   4    2.249590      40.04851     @  1.80997373`
			   4  -3  -3   4    2.241077      40.20719     @  7.59985097`
			   3  -3  -4   4    2.238434      40.25673     @  3.19934343e-13` 
			   3   5   2   4    2.233916      40.34168     @  6.23830725` 
			   2   5   3   4    2.232045      40.37697     @  1.35765206`
			   1   0   4   2    2.228528      40.44347     @  0.411229177`
			   4   1   1   4    2.227595      40.46114     @  0.85202941`
			   2 -11  -2   4    2.225727      40.49660     @  2.3449618`
			   2   9   2   4    2.222324      40.56133     @  3.95198385` 
			   1   1   4   4    2.222180      40.56408     @  5.97918235`
			   4  -6  -2   4    2.222043      40.56668     @  3.53826068` 
			   2  -6  -4   4    2.217767      40.64836     @  0.601362425`
			   3 -10  -1   4    2.215868      40.68473     @  1.34904553`
			   1 -10  -3   4    2.212948      40.74079     @  3.68730686`
			   4   2   1   4    2.208333      40.82973     @  6.2611733` 
			   1   2   4   4    2.202923      40.93448     @  0.950475537` 
			   2  11   1   4    2.201659      40.95904     @  2.16011549e-14`
			   1  11   2   4    2.200584      40.97995     @  1.57626661`
			   4  -4  -3   4    2.196101      41.06738     @  2.9694997e-13` 
			   3  -4  -4   4    2.193613      41.11606     @  0.675316066` 
			   4   6   0   4    2.190411      41.17888     @  3.74719461` 
			   3  -8  -3   4    2.186969      41.24664     @  6.1949409` 
			   1  13   0   4    2.185870      41.26832     @  5.07292515`
			   0  13   1   4    2.185519      41.27525     @  4.3685145` 
			   2 -12  -1   4    2.184781      41.28983     @  1.25382484` 
			   0   6   4   4    2.184667      41.29209     @  1.57133629`
			   1 -12  -2   4    2.183616      41.31287     @  1.34116715`
			   4  -7  -1   4    2.180510      41.37442     @  10.4106281` 
			   2  12   0   4    2.177310      41.43802     @  2.04452112`
			   4   3   1   4    2.176996      41.44427     @  0.81980894` 
			   3  10   0   4    2.176463      41.45489     @  1.01977584e-15` 
			   0  12   2   4    2.175610      41.47189     @  5.94365305e-09`
			   1  -7  -4   4    2.175301      41.47804     @  1.45903933`
			   0  10   3   4    2.173351      41.51699     @  3.55497354`
			   1   3   4   4    2.172124      41.54152     @  5.43094225`
			   3   6   2   4    2.165068      41.68321     @  1.64374259`
			   1 -13  -1   4    2.163364      41.71756     @  3.6015353e-11`
			   2   6   3   4    2.162828      41.72838     @  1.59221112`
			   3   9   1   4    2.146328      42.06434     @  2.13031598`
			   3 -10  -2   4    2.146138      42.06824     @  4.78298097` 
			   2 -10  -3   4    2.144478      42.10234     @  11.8079559`
			   1   9   3   4    2.143674      42.11889     @  12.524508`
			   4  -7  -2   4    2.142705      42.13885     @  0.252752421`
			   4  -5  -3   4    2.142065      42.15204     @  6.82495385e-14`
			   3  -5  -4   4    2.139756      42.19970     @  1.00055953e-15`
			   2  -7  -4   4    2.138748      42.22054     @  1.43148903e-15`
			   4   4   1   4    2.135995      42.27756     @  3.8826283`
			   1   4   4   4    2.131098      42.37938     @  0.396257635`
			   4   7   0   4    2.114182      42.73505     @  7.80548887` 
			   0   7   4   4    2.109118      42.84271     @  2.32190883` 
			   2  10   2   4    2.108914      42.84706     @  2.65016125e-11`
			   1  13   1   4    2.104917      42.93244     @  2.34932061e-12`
			   4  -8  -1   4    2.094377      43.15931     @  0.557341437`
			   3 -11  -1   4    2.092526      43.19939     @  5.02840463` 
			   3   7   2   4    2.091366      43.22457     @  10.6282448`
			   1 -11  -3   4    2.090067      43.25278     @  1.10370206` 
			   2 -12  -2   4    2.089994      43.25437     @  1.10821845` 
			   1  -8  -4   4    2.089830      43.25793     @  0.337647628` 
			   2   7   3   4    2.089760      43.25945     @  0.0538380775`
			   3  -9  -3   4    2.089281      43.26987     @  5.49230369`
			   4   5   1   4    2.086177      43.33751     @  8.92345761`
			   0  14   0   2    2.082014      43.42855     @  4.84990275`
			   1   5   4   4    2.081614      43.43732     @  0.0209292862` 
			   4  -6  -3   4    2.081140      43.44773     @  0.750517441`
			   3  -6  -4   4    2.079022      43.49424     @  4.25650635` 
			   2  12   1   4    2.070028      43.69291     @  2.53877799`
			   1  12   2   4    2.069134      43.71276     @  1.27431184`
			   4  -8  -2   4    2.060810      43.89849     @  4.12398873`
			   3  11   0   4    2.059246      43.93356     @  1.34840025`
			   2  -8  -4   4    2.057289      43.97754     @  1.49857285`
			   0  11   3   4    2.056610      43.99282     @  1.74474169`
			   4   0  -4   2    2.050735      44.12546     @  3.32003453` 
			   2 -13  -1   4    2.045734      44.23901     @  3.9717675` 
			   1 -13  -2   4    2.045678      44.24029     @  1.38135059e-14`
			   4  -1  -4   4    2.044872      44.25866     @  0.414935718`
			   3  10   1   4    2.043640      44.28675     @  1.88791943`
			   1  10   3   4    2.041349      44.33909     @  2.84557698` 
			   2  13   0   4    2.039432      44.38298     @  2.13062995e-14`
			   0  13   2   4    2.038292      44.40912     @  1.11910988e-15`
			   1  14   0   4    2.036705      44.44557     @  2.16178043`
			   0  14   1   4    2.036421      44.45210     @  5.42217178` 
			   4   8   0   4    2.035871      44.46474     @  4.65024338` 
			   5  -1  -1   4    2.035396      44.47568     @  4.79716088`
			   3 -11  -2   4    2.034405      44.49849     @  8.12176449`
			   5   0  -2   2    2.033505      44.51924     @  2.64004892`
			   2 -11  -3   4    2.032094      44.55183     @  6.94769052`
			   3   1   3   4    2.031731      44.56020     @  7.03604182`
			   0   8   4   4    2.030876      44.57996     @  2.1543438`
			   4  -2  -4   4    2.030730      44.58336     @  1.05347345`
			   4   6   1   4    2.029775      44.60546     @  1.70356056` 
			   1  -1  -5   4    2.029468      44.61256     @  4.52248681` 
			   5  -1  -2   4    2.029098      44.62113     @  1.53598727`
			   1   6   4   4    2.025572      44.70301     @  0.503290858` 
			   2  -1  -5   4    2.023594      44.74907     @  3.43640709` 
			   5  -2  -1   4    2.021135      44.80645     @  0.99878291`
			   1 -14  -1   4    2.018027      44.87923     @  6.94201311e-14` 
			   3   2   3   4    2.017084      44.90134     @  7.42144826` 
			   4  -7  -3   4    2.015429      44.94023     @  2.19953156` 
			   3   8   2   4    2.015013      44.95001     @  1.67331169e-14`
			   1  -2  -5   4    2.014870      44.95339     @  1.048844e-15`
			   5  -2  -2   4    2.014508      44.96191     @  2.15290444e-14`
			   2   8   3   4    2.013640      44.98235     @  1.64703005e-13`
			   3  -7  -4   4    2.013506      44.98551     @  5.24237638` 
			   2  -2  -5   4    2.009121      45.08908     @  9.21029233`
			   4  -9  -1   4    2.008106      45.11311     @  2.4719533e-14` 
			   4  -3  -4   4    2.006527      45.15057     @  6.6063967e-06`
			   1  -9  -4   4    2.004036      45.20980     @  2.81320355`
			   2  11   2   4    2.001756      45.26415     @  1.2966703` 
			   5  -3  -1   4    1.997270      45.37147     @  2.82285293` 
			   3 -10  -3   4    1.994213      45.44492     @  7.59539925`
			   3   3   3   4    1.993361      45.46543     @  2.805719`
			   1  -3  -5   4    1.991224      45.51697     @  2.73455995` 
			   5  -3  -2   4    1.990874      45.52541     @  9.66117087e-07`
			   2  -3  -5   4    1.985674      45.65136     @  6.25525673` 
			   3 -12  -1   4    1.978546      45.82517     @  8.08345115`
			   4  -9  -2   4    1.978462      45.82724     @  7.24930626e-14`
			   4   0   2   2    1.978228      45.83296     @  1.92082264e-14`
			   1 -12  -3   4    1.976467      45.87613     @  1.000647e-15`
			   2  -9  -4   4    1.975346      45.90366     @  2.00128624e-12`
			   2   0   4   2    1.975113      45.90937     @  0.730004402`
			   4  -4  -4   4    1.974053      45.93543     @  6.57439603` 
			   4   1   2   4    1.973688      45.94442     @  0.797395033`
			   1  14   1   4    1.970742      46.01704     @  1.92667494`
			   2   1   4   4    1.970594      46.02069     @  7.15427185`
			   4   7   1   4    1.968671      46.06825     @  17.3939781`
			   2 -13  -2   4    1.967380      46.10020     @  5.2744992e-11`
			   1   7   4   4    1.965237      46.15339     @  4.12786124`
			   5  -4  -1   4    1.964835      46.16337     @  4.9851788` 
			   5   0   0   2    1.963213      46.20373     @  0.664370432` 
			   3   4   3   4    1.961512      46.24612     @  2.9339295`
			   4   2   2   4    1.960253      46.27756     @  7.4639734`
			   1  -4  -5   4    1.959475      46.29698     @  3.61107922`
			   5  -4  -2   4    1.959142      46.30531     @  6.09340376`
			   5   1   0   4    1.958775      46.31450     @  0.479370343`
			   2   2   4   4    1.957221      46.35341     @  1.79710243` 
			   4   9   0   4    1.955942      46.38550     @  5.57023469` 
			   2  -4  -5   4    1.954186      46.42961     @  2.66033537e-14`
			   0   1   5   4    1.952490      46.47232     @  2.1489944` 
			   0   9   4   4    1.951930      46.48643     @  4.00800999`
			   2  13   1   4    1.950699      46.51748     @  7.68437835e-08`
			   3  12   0   4    1.950342      46.52650     @  8.69831273e-08`
			   1  13   2   4    1.949951      46.53638     @  1.04899667e-07`
			   0  12   3   4    1.948102      46.58316     @  4.03918209`
			   4  -8  -3   4    1.946830      46.61539     @  3.78474507`
			   3  11   1   4    1.945680      46.64458     @  1.02042813`
			   3  -8  -4   4    1.945640      46.64560     @  2.01913806` 
			   5   2   0   4    1.945096      46.65940     @  1.29017732` 
			   1  11   3   4    1.943702      46.69485     @  3.77130325` 
			   5  -1  -3   4    1.941808      46.74310     @  1.92708985`
			   0   2   5   4    1.939480      46.80255     @  3.98611154` 
			   4   3   2   4    1.938457      46.82872     @  3.04495852` 
			   3   9   2   4    1.937883      46.84343     @  6.36171223`
			   3  -1  -5   4    1.937833      46.84469     @  6.13383164` 
			   2   9   3   4    1.936612      46.87602     @  6.9290284` 
			   2   3   4   4    1.935526      46.90388     @  0.000640145115`
			   4  -5  -4   4    1.934529      46.92951     @  8.47965817` 
			   3 -12  -2   4    1.929009      47.07187     @  1.14489791e-09`
			   5  -2  -3   4    1.928431      47.08683     @  10.5240307`
			   2 -12  -3   4    1.927227      47.11803     @  8.7162242e-12`
			   5  -5  -1   4    1.926229      47.14392     @  6.41553773`
			   3  -2  -5   4    1.925161      47.17167     @  5.12005399` 
			   5   3   0   4    1.924323      47.19345     @  1.82914243`
			   4 -10  -1   4    1.923260      47.22113     @  1.20790936`
			   3   5   3   4    1.922721      47.23515     @  4.36948578`
			   2 -14  -1   4    1.921919      47.25607     @  5.60913058`
			   1 -14  -2   4    1.921203      47.27474     @  0.0541012444`
			   1  -5  -5   4    1.920803      47.28520     @  1.55499268` 
			   5  -5  -2   4    1.920489      47.29339     @  0.118753212`
			   1 -10  -4   4    1.919683      47.31447     @  10.3087814`
			   0   3   5   4    1.918363      47.34901     @  5.8074082` 
			   2  14   0   4    1.916690      47.39287     @  1.00387674e-15` 
			   0  14   2   4    1.915820      47.41570     @  8.30840821`
			   2  -5  -5   4    1.915744      47.41771     @  6.83068246` 
			   4   4   2   4    1.909130      47.59210     @  16.5604777`
			   5  -3  -3   4    1.908229      47.61597     @  1.98430541e-11`
			   1  15   0   4    1.906330      47.66634     @  3.43044273` 
			   0  15   1   4    1.906221      47.66924     @  3.13694904`
			   2   4   4   4    1.905988      47.67542     @  3.34140849`
			   4   8   1   4    1.904588      47.71263     @  4.54624217` 
			   3  -3  -5   4    1.904503      47.71490     @  4.13679812` 
			   3 -11  -3   4    1.902881      47.75809     @  5.84218122`
			   2  12   2   4    1.901290      47.80055     @  4.68638998`
			   1   8   4   4    1.901114      47.80524     @  6.48066306`
			   4 -10  -2   4    1.897168      47.91089     @  2.24101835`
			   5   4   0   4    1.895623      47.95240     @  3.95229334e-12`
			   2 -10  -4   4    1.894420      47.98476     @  8.24532908`
			   1 -15  -1   4    1.890881      48.08024     @  6.75101224` 
			   0   4   5   4    1.889925      48.10610     @  2.58445225e-12`
			   4  -6  -4   4    1.889299      48.12304     @  11.5688579` 
			   5  -6  -1   4    1.881566      48.33343     @  5.63475103`
			   5  -4  -3   4    1.880233      48.36989     @  1.00012006e-15` 
			   3   6   3   4    1.878296      48.42296     @  1.00075441e-15`
			   4  10   0   4    1.877285      48.45071     @  1.16825384` 
			   4  -9  -3   4    1.876959      48.45966     @  2.61437622`
			   3  -4  -5   4    1.876668      48.46766     @  6.28484994`
			   1  -6  -5   4    1.876507      48.47207     @  10.1539418` 
			   5  -6  -2   4    1.876215      48.48011     @  6.44186987`
			   3  -9  -4   4    1.875405      48.50239     @  3.88278356`
			   0  10   4   4    1.873737      48.54836     @  7.56388049e-15` 
			   3 -13  -1   4    1.873579      48.55271     @  1.00062851e-15`
			   4   5   2   4    1.873309      48.56016     @  8.8646128e-12`
			   1 -13  -3   4    1.871861      48.60016     @  6.72030682`
			   2  -6  -5   4    1.871813      48.60148     @  3.0533322`
			   2   5   4   4    1.870663      48.63329     @  1.71965287` 
			   3  10   2   4    1.861257      48.89511     @  1.00012006e-15` 
			   2  10   3   4    1.860543      48.91509     @  1.36015363` 
			   5   5   0   4    1.860174      48.92544     @  1.00012006e-15` 
			   2 -14  -2   4    1.856512      49.02828     @  1.00012006e-15` 
			   0   5   5   4    1.855155      49.06652     @  5.65822538` 
			   3  12   1   4    1.853044      49.12612     @  1.00012006e-15` 
			   1  15   1   4    1.851816      49.16083     @  2.48381871`
			   1  12   3   4    1.851335      49.17446     @  1.00012006e-15` 
			   3  13   0   4    1.849578      49.22429     @  0.00325449311`
			   0  13   3   4    1.847667      49.27859     @  2.19858494`
			   5  -5  -3   4    1.845985      49.32647     @  3.67209037` 
			   2  14   1   4    1.842611      49.42282     @  2.28390349e-14` 
			   3  -5  -5   4    1.842476      49.42670     @  2.68008374e-14`
			   1  14   2   4    1.841845      49.44475     @  9.10575484`
			   4 -11  -1   4    1.840944      49.47058     @  1.00012006e-15` 
			   4  -7  -4   4    1.839728      49.50550     @  1.00012006e-15` 
			   4   9   1   4    1.839017      49.52590     @  2.85695973` 
			   1 -11  -4   4    1.837807      49.56072     @  1.00012006e-15` 
			   1   9   4   4    1.835890      49.61597     @  2.07394115e-11`
			   5  -7  -1   4    1.832585      49.71151     @  1.33781989` 
			   4   6   2   4    1.832150      49.72411     @  1.00012006e-15` 
			   3 -13  -2   4    1.830858      49.76157     @  1.00012006e-15` 
			   2 -13  -3   4    1.829828      49.79150     @  1.00012006e-15` 
			   2   6   4   4    1.829674      49.79597     @  13.5867111`
			   3   7   3   4    1.829563      49.79919     @  2.35896599e-11`
			   1  -7  -5   4    1.827910      49.84730     @  1.00012006e-15` 
			   5  -7  -2   4    1.827640      49.85517     @  1.00012006e-15` 
			   2  -7  -5   4    1.823615      49.97277     @  1.00012006e-15` 
			   5   1   1   4    1.823036      49.98971     @  17.2089172`
			   0  16   0   2    1.821762      50.02707     @  2.44809836e-13` 
			   5   6   0   4    1.820202      50.07291     @  2.40261865e-13` 
			   1   1   5   4    1.818168      50.13278     @  1.00012006e-15` 
			   4 -11  -2   4    1.818023      50.13706     @  1.00012006e-15` 
			   3 -12  -3   4    1.815959      50.19800     @  1.00012006e-15` 
			   2 -11  -4   4    1.815604      50.20848     @  1.00012006e-15` 
			   0   6   5   4    1.815155      50.22176     @  1.00012006e-15` 
			   5   2   1   4    1.812433      50.30245     @  1.00012006e-15` 
			   2 -15  -1   4    1.811134      50.34105     @  1.00012006e-15` 
			   1 -15  -2   4    1.810535      50.35886     @  1.00012006e-15` 
			   2  13   2   4    1.807649      50.44488     @  1.00012006e-15` 
			   1   2   5   4    1.807584      50.44682     @  1.00012006e-15` 
			   2  15   0   4    1.807122      50.46062     @  1.00012006e-15` 
			   4 -10  -3   4    1.806756      50.47157     @  1.00012006e-15` 
			   0  15   2   4    1.805963      50.49527     @  1.00012006e-15` 
		} 
 
Out_X_Ycalc("CocrystalPhase.xy") 
 
/* 
str 
phase_name CBMZPN01 
    a   @    7.531569`
    b   @   11.159790`
    c   @   15.487372`
    al      90.00 
    be  @   116.17534`
    ga      90.00 
    space_group "P21/c" 
    scale @  4.20335595e-05`
		site C1     x 0.17860       y 0.88590       z 0.16870       occ C    1 
		site C2     x 0.23100       y 0.94490       z 0.25480       occ C    1 
		site C3     x 0.42590       y 0.94570       z 0.32350       occ C    1 
		site C4     x 0.56720       y 0.88750       z 0.30570       occ C    1 
		site C5     x 0.67610       y 0.76940       z 0.20250       occ C    1 
		site C6     x 0.68870       y 0.75680       z 0.11990       occ C    1 
		site C7     x 0.61640       y 0.83880       z -0.04070      occ C    1 
		site C8     x 0.48950       y 0.88590       z -0.12890      occ C    1 
		site C9     x 0.29040       y 0.89760       z -0.15340      occ C    1 
		site C10    x 0.21840       y 0.86110       z -0.08960      occ C    1 
		site C11    x 0.34560       y 0.81130       z -0.00130      occ C    1 
		site C12    x 0.54760       y 0.80120       z 0.02560       occ C    1 
		site C13    x 0.51890       y 0.82680       z 0.21850       occ C    1 
		site C14    x 0.32030       y 0.82680       z 0.15060       occ C    1 
		site N1     x 0.26590       y 0.76520       z 0.06090       occ N    1 
		site C15    x 0.15980       y 0.65950       z 0.04100       occ C    1 
		site N2     x 0.14170       y 0.60050       z -0.03800      occ N    1 
		site O1     x 0.08770       y 0.62230       z 0.09340       occ O    1 
		site H1     x 0.04400       y 0.88800       z 0.12000       occ H    1 
		site H2     x 0.13200       y 0.98800       z 0.26900       occ H    1 
		site H3     x 0.46400       y 0.98500       z 0.38500       occ H    1 
		site H4     x 0.70000       y 0.88400       z 0.35100       occ H    1 
		site H5     x 0.79500       y 0.74500       z 0.26500       occ H    1 
		site H6     x 0.81000       y 0.73300       z 0.12200       occ H    1 
		site H7     x 0.76300       y 0.83000       z -0.02400      occ H    1 
		site H8     x 0.53700       y 0.91800       z -0.17800      occ H    1 
		site H9     x 0.19300       y 0.93100       z -0.21700      occ H    1 
		site H10    x 0.08000       y 0.85900       z -0.10400      occ H    1 
		site H11    x 0.07000       y 0.54100       z -0.05400      occ H    1 
		site H12    x 0.19200       y 0.63200       z -0.07400      occ H    1 
 
 
 
str 
phase_name INDMET 
    a   @    9.293001`
    b   @   10.971556`
    c   @    9.715979`
    al  @   69.56619`
    be  @  110.68846`
    ga  @   92.42365`
    space_group "P-1" 
    scale @  9.05494258e-05` 
 
		site Cl1    x -0.30360      y 0.07020       z 0.05090       occ Cl   1 
		site C1     x 0.37660       y -0.07660      z 0.36220       occ C    1 
		site C2     x 0.20630       y -0.04700      z 0.29480       occ C    1 
		site C3     x 0.14540       y 0.07340       z 0.27750       occ C    1 
		site C4     x -0.01160      y 0.10720       z 0.20640       occ C    1 
		site C5     x -0.10730      y 0.02350       z 0.14830       occ C    1 
		site C6     x -0.04920      y -0.09560      z 0.16240       occ C    1 
		site C7     x 0.10690       y -0.13070      z 0.23690       occ C    1 
		site C8     x 0.66470       y -0.20770      z 0.37960       occ C    1 
		site C9     x 0.72810       y -0.49060      z 0.64930       occ C    1 
		site C10    x 0.84990       y -0.49360      z 0.80120       occ C    1 
		site C11    x 0.57320       y -0.26910      z 0.47930       occ C    1 
		site C12    x 0.38060       y -0.70520      z 1.01830       occ C    1 
		site C13    x 0.59720       y -0.38970      z 0.59180       occ C    1 
		site C14    x 0.47460       y -0.40740      z 0.65200       occ C    1 
		site C15    x 0.44780       y -0.51190      z 0.77110       occ C    1 
		site C16    x 0.31930       y -0.49890      z 0.80520       occ C    1 
		site C17    x 0.22000       y -0.38340      z 0.72440       occ C    1 
		site C18    x 0.24610       y -0.27980      z 0.60770       occ C    1 
		site C19    x 0.37290       y -0.29370      z 0.56940       occ C    1 
		site H1     x 0.21700       y 0.12500       z 0.32000       occ H    1 
		site H2     x -0.05300      y 0.19200       z 0.19700       occ H    1 
		site H3     x -0.11700      y -0.15000      z 0.12200       occ H    1 
		site H4     x 0.15000       y -0.21400      z 0.24700       occ H    1 
		site H5     x 0.71500       y -0.14300      z 0.40800       occ H    1 
		site H6     x 0.60400       y -0.17500      z 0.27300       occ H    1 
		site H7     x 0.73800       y -0.27100      z 0.38600       occ H    1 
		site H8     x 0.78100       y -0.47300      z 0.57500       occ H    1 
		site H9     x 0.69100       y -0.57500      z 0.66400       occ H    1 
		site H10    x 0.48100       y -0.68400      z 1.07200       occ H    1 
		site H11    x 0.39600       y -0.75500      z 0.96000       occ H    1 
		site H12    x 0.34100       y -0.75100      z 1.10200       occ H    1 
		site H13    x 1.00100       y -0.60500      z 0.99900       occ H    1 
		site H14    x 0.51900       y -0.59000      z 0.82400       occ H    1 
		site H15    x 0.13100       y -0.37900      z 0.74900       occ H    1 
		site H16    x 0.17200       y -0.20600      z 0.55100       occ H    1 
		site N1     x 0.43310       y -0.20770      z 0.45990       occ N    1 
		site O1     x 0.46370       y 0.00450       z 0.33030       occ O    1 
		site O2     x 0.27730       y -0.59190      z 0.91890       occ O    1 
		site O3     x 0.91780       y -0.60920      z 0.89330       occ O    1 
		site O4     x 0.88430       y -0.39620      z 0.83320       occ O    1 
 */
 
